# Supplementary material for: Life history strategies complement niche partitioning to support the coexistence of closely related Gilliamella species in the bee gut
Source: ISME J. 2025 Feb 2;19(1):wraf016. doi: 10.1093/ismejo/wraf016 (PMC11822680; doi:10.1093/ismejo/wraf016)
Supplement: Datasets_wraf016 [file datasets_wraf016.zip]

Archive with 9 entries (8 files):
- Datasets/
- Datasets/Dataset S4.xlsx
- __MACOSX/Datasets/._Dataset S4.xlsx
- Datasets/Dataset S2.xlsx
- __MACOSX/Datasets/._Dataset S2.xlsx
- Datasets/Dataset S3.xlsx
- __MACOSX/Datasets/._Dataset S3.xlsx
- Datasets/Dataset S1.xlsx
- __MACOSX/Datasets/._Dataset S1.xlsx
