# Supplementary material for: Life history strategies complement niche partitioning to support the coexistence of closely related Gilliamella species in the bee gut
Source: ISME J. 2025 Feb 2;19(1):wraf016. doi: 10.1093/ismejo/wraf016 (PMC11822680; doi:10.1093/ismejo/wraf016)
Supplement: Datasets_wraf016 [file datasets_wraf016.zip › Datasets/Dataset S4.xlsx]

## Sheet: Dataset S4
Gene_id	gene	description	log2FoldChange	pvalue	padj
B3788_00816		hypothetical protein	6.17727	1.66e-17	3.09e-17
B3788_00817		hypothetical protein	6.12803	8.66e-16	1.54e-15
B3788_00170	yhaI_1	Inner membrane protein YhaI	5.08956	4.01e-236	4.73e-234
B3788_00831		hypothetical protein	5.00135	0	0
B3788_00813	rrrD	Lysozyme RrrD	4.97333	1.36e-12	2.23e-12
B3788_00829	hcpA	Major exported protein	4.86905	0	0
B3788_00814		hypothetical protein	4.83889	3.44e-12	5.57e-12
B3788_00812		hypothetical protein	4.62767	5.69e-13	9.35e-13
B3788_00356	flgH	Flagellar L-ring protein	4.5414	2.26e-254	3.34e-252
B3788_02178	uxaA_3	Altronate dehydratase	4.31092	3.63e-220	2.92e-218
B3788_00830	yiaD	putative lipoprotein YiaD	4.30414	2.7e-183	1.09e-181
B3788_01603	manX_3	PTS system mannose-specific EIIAB component	4.3008	4.11e-224	3.64e-222
B3788_00832		hypothetical protein	4.26934	0	0
B3788_00358	flgJ	Peptidoglycan hydrolase FlgJ	4.25135	2.97e-204	1.88e-202
B3788_00368	fliS	Flagellar secretion chaperone FliS	4.16389	0	0
B3788_00285	rnhB	Ribonuclease HII	4.0958	1.43e-161	3.73e-160
B3788_00357	flgI	Flagellar P-ring protein	4.03598	6.24e-157	1.54e-155
B3788_00331	emrB	Multidrug export protein EmrB	4.02878	2.17e-109	2.45e-108
B3788_01604	manX_4	PTS system mannose-specific EIIAB component	4.00884	1.9e-268	3.75e-266
B3788_00351	flgC	Flagellar basal-body rod protein FlgC	3.89648	2.19e-23	4.61e-23
B3788_01605	sorC_2	PTS system sorbose-specific EIIC component	3.85965	6.91e-186	2.98e-184
B3788_00367	fliD	Flagellar hook-associated protein 2	3.84835	4.11e-209	2.91e-207
B3788_00833		hypothetical protein	3.82532	3.33e-199	1.73e-197
B3788_00350	flgB	Flagellar basal body rod protein FlgB	3.8102	1.09e-17	2.04e-17
B3788_00355	flgG	Flagellar basal-body rod protein FlgG	3.77899	8.32e-79	5.06e-78
B3788_00834		hypothetical protein	3.77552	3.57e-113	4.28e-112
B3788_00961	rhaB	L-Rhamnulokinase	3.76314	7.71e-153	1.85e-151
B3788_00202	ltaE_1	Low specificity L-threonine aldolase	3.70129	8.95e-131	1.47e-129
B3788_00330	emrA	Multidrug export protein EmrA	3.60519	1.29e-76	7.38e-76
B3788_00365	fliA	RNA polymerase sigma factor FliA	3.58452	7.76e-91	5.98e-90
B3788_00346	flhB	Flagellar biosynthetic protein FlhB	3.5825	6.72e-123	9.3e-122
B3788_00962	rhaA	L-rhamnose isomerase	3.53491	1.4e-103	1.37e-102
B3788_01794		hypothetical protein	3.531	7.22e-134	1.24e-132
B3788_02175	xylP	Isoprimeverose transporter	3.51135	1.72e-88	1.24e-87
B3788_01223		hypothetical protein	3.49704	9.49e-96	7.9e-95
B3788_00379	fliN	Flagellar motor switch protein FliN	3.444	8.73e-82	5.73e-81
B3788_01793	yofA	HTH-type transcriptional regulator YofA	3.35711	8.81e-63	3.86e-62
B3788_01364	ytbE_1	putative oxidoreductase YtbE	3.33031	9.02e-260	1.45e-257
B3788_01606	manZ_3	PTS system mannose-specific EIID component	3.28003	1.25e-145	2.73e-144
B3788_00353	flgE	Flagellar hook protein FlgE	3.24926	3.68e-70	1.86e-69
B3788_00827		hypothetical protein	3.22428	1.16e-129	1.87e-128
B3788_02180	uxaB_1	Altronate oxidoreductase	3.20572	5.62e-181	1.99e-179
B3788_00366	fliC	Flagellin	3.17433	8.64e-118	1.1e-116
B3788_00691	gatY	D-tagatose-1,6-bisphosphate aldolase subunit GatY	3.12091	6.3e-183	2.48e-181
B3788_02391		hypothetical protein	3.12042	8.69e-64	3.86e-63
B3788_00352	flgD	Basal-body rod modification protein FlgD	3.10942	5.28e-56	2.07e-55
B3788_01791	fsaA	Fructose-6-phosphate aldolase 1	3.07249	2.79e-216	2.06e-214
B3788_00369	fliT	Flagellar protein FliT	3.05975	1.26e-260	2.23e-258
B3788_00371	fliF	Flagellar M-ring protein	2.99831	6.31e-105	6.39e-104
B3788_02390		hypothetical protein	2.98495	4.06e-104	4.02e-103
B3788_00349	flgA	Flagella basal body P-ring formation protein FlgA	2.9765	5.29e-44	1.65e-43
B3788_00354	flgF	Flagellar basal-body rod protein FlgF	2.96287	2.05e-73	1.1e-72
B3788_01415	hemR	Hemin receptor	2.95919	8.01e-83	5.31e-82
B3788_00370	fliE	Flagellar hook-basal body complex protein FliE	2.94884	2.57e-120	3.42e-119
B3788_00286	lpxB	Lipid-A-disaccharide synthase	2.93874	1.77e-162	4.74e-161
B3788_02393		hypothetical protein	2.93172	2.23e-135	3.98e-134
B3788_01818	yjjW	Putative glycyl-radical enzyme activating enzyme YjjW	2.92784	1.68e-185	7.11e-184
B3788_02030		hypothetical protein	2.92491	5.71e-166	1.61e-164
B3788_01758	yejM_2	Inner membrane protein YejM	2.92173	3.86e-205	2.63e-203
B3788_00555	ulaR	HTH-type transcriptional regulator UlaR	2.8996	6.32e-105	6.39e-104
B3788_00279	menA	1,4-dihydroxy-2-naphthoate octaprenyltransferase	2.8962	6.19e-128	9.62e-127
B3788_01155	epsF	Type II secretion system protein F	2.8884	1.14e-104	1.15e-103
B3788_01324	pgrR_1	HTH-type transcriptional regulator PgrR	2.88454	7.4e-143	1.49e-141
B3788_00347	flgN	Flagella synthesis protein FlgN	2.84187	3.51e-77	2.04e-76
B3788_00826		hypothetical protein	2.83918	2.57e-43	7.9e-43
B3788_00967	rhaR	HTH-type transcriptional activator RhaR	2.83481	3.3e-151	7.69e-150
B3788_00634	sppA	Protease 4	2.81858	2.51e-125	3.65e-124
B3788_00381	fliP	Flagellar biosynthetic protein FliP	2.80443	4.25e-38	1.19e-37
B3788_00329		hypothetical protein	2.80038	3.76e-73	2.01e-72
B3788_01792	btr	HTH-type transcriptional activator Btr	2.76975	1.9e-107	2.03e-106
B3788_00556	ulaA_1	Ascorbate-specific PTS system EIIC component	2.75401	6.16e-65	2.78e-64
B3788_00142		hypothetical protein	2.73798	5.82e-77	3.37e-76
B3788_00486	hemH	Ferrochelatase	2.73316	2.51e-188	1.14e-186
B3788_00557	ulaC_1	Ascorbate-specific PTS system EIIA component	2.73307	1.66e-66	7.78e-66
B3788_00168	pyrP	Uracil permease	2.73149	1.79e-107	1.93e-106
B3788_00242	mrdB	Peptidoglycan glycosyltransferase MrdB	2.72697	3.26e-115	4.03e-114
B3788_00963	rhaD	Rhamnulose-1-phosphate aldolase	2.72234	9.59e-56	3.75e-55
B3788_00127		hypothetical protein	2.71952	3.51e-132	5.86e-131
B3788_01607		hypothetical protein	2.71475	9.76e-108	1.05e-106
B3788_00560	ulaE	L-ribulose-5-phosphate 3-epimerase UlaE	2.70205	1.39e-137	2.64e-136
B3788_01024	glnE	Bifunctional glutamine synthetase adenylyltransferase/adenylyl-removing enzyme	2.68974	6.46e-153	1.57e-151
B3788_00692	glpR	Glycerol-3-phosphate regulon repressor	2.68009	3.63e-220	2.92e-218
B3788_02174	pgl_2	Polygalacturonase	2.67919	3.26e-131	5.41e-130
B3788_00690	lacC_2	Tagatose-6-phosphate kinase	2.67281	4.87e-136	8.89e-135
B3788_00304	frlR	putative fructoselysine utilization operon transcriptional repressor	2.66742	3.81e-98	3.36e-97
B3788_00344	hyuP	Hydantoin permease	2.66515	2.53e-75	1.41e-74
B3788_02392		hypothetical protein	2.60807	6.83e-80	4.26e-79
B3788_02026	dmlR_2	HTH-type transcriptional regulator DmlR	2.57743	4.83e-102	4.53e-101
B3788_00966	rhaM	L-rhamnose mutarotase	2.55727	1.83e-92	1.45e-91
B3788_00380	fliO	Flagellar protein FliO	2.55237	1.24e-55	4.85e-55
B3788_01413		putative protein	2.5493	3.97e-105	4.09e-104
B3788_00983	recG	ATP-dependent DNA helicase RecG	2.53783	1.32e-102	1.25e-101
B3788_00485	npr	NADH peroxidase	2.53288	3.24e-143	6.6e-142
B3788_00635	apaH	Bis(5'-nucleosyl)-tetraphosphatase, symmetrical	2.52909	1.41e-169	4.31e-168
B3788_00378	fliM	Flagellar motor switch protein FliM	2.49852	3.27e-80	2.07e-79
B3788_00825		hypothetical protein	2.49291	5.98e-93	4.8e-92
B3788_00277	dprA	DNA processing protein DprA	2.45898	6.81e-72	3.57e-71
B3788_01920		5-formyltetrahydrofolate cyclo-ligase	2.45415	5.82e-117	7.31e-116
B3788_00143		hypothetical protein	2.4481	3.73e-88	2.69e-87
B3788_00993	thiN	Thiamine pyrophosphokinase	2.43971	3.46e-90	2.64e-89
B3788_00689	fruA_1	PTS system fructose-specific EIIABC component	2.42475	2.56e-90	1.96e-89
B3788_00126		hypothetical protein	2.42118	2.93e-119	3.79e-118
B3788_00290	tusD	Sulfurtransferase TusD	2.41342	2.5e-103	2.42e-102
B3788_00291	tusC	Protein TusC	2.39813	2.6e-83	1.75e-82
B3788_00970	rlmF	Ribosomal RNA large subunit methyltransferase F	2.35491	1.88e-143	3.87e-142
B3788_00241	mrdA	Peptidoglycan D,D-transpeptidase MrdA	2.35333	4.54e-94	3.67e-93
B3788_00201	mobA	Molybdenum cofactor guanylyltransferase	2.32372	1.44e-143	3.03e-142
B3788_01934	rseB	Sigma-E factor regulatory protein RseB	2.29603	6.25e-103	5.99e-102
B3788_00274	nadK	NAD kinase	2.29232	1.17e-114	1.45e-113
B3788_01205	feoC	Ferrous iron transport protein C	2.29114	1.4e-56	5.58e-56
B3788_01952	bglH	Cryptic outer membrane porin BglH	2.2871	1.82e-101	1.68e-100
B3788_00968	rhaS_1	HTH-type transcriptional activator RhaS	2.27989	7.88e-125	1.13e-123
B3788_00998		hypothetical protein	2.27378	3.65e-40	1.07e-39
B3788_00054	gatC	PTS system galactitol-specific EIIC component	2.26524	5.64e-101	5.13e-100
B3788_00345	flhA	Flagellar biosynthesis protein FlhA	2.26253	3.33e-49	1.16e-48
B3788_02029	glnR	HTH-type transcriptional regulator GlnR	2.25459	7.9e-109	8.75e-108
B3788_00382		hypothetical protein	2.24884	2.04e-34	5.33e-34
B3788_00946	dgt	Deoxyguanosinetriphosphate triphosphohydrolase	2.24549	2.53e-126	3.87e-125
B3788_01731	cysW	Sulfate transport system permease protein CysW	2.24292	4.69e-63	2.06e-62
B3788_02057	thiD	Hydroxymethylpyrimidine/phosphomethylpyrimidine kinase	2.17999	4.48e-75	2.48e-74
B3788_00991		hypothetical protein	2.16964	1.92e-133	3.27e-132
B3788_00554	ulaG	putative L-ascorbate-6-phosphate lactonase UlaG	2.16609	6.25e-97	5.4e-96
B3788_01986	mog	Molybdopterin adenylyltransferase	2.16065	1.14e-67	5.46e-67
B3788_02299		hypothetical protein	2.15762	1.78e-108	1.96e-107
B3788_01006	pbpC	Penicillin-binding protein 1C	2.15495	1.94e-41	5.78e-41
B3788_01334		hypothetical protein	2.15428	1.9e-55	7.38e-55
B3788_00965	fucO	Lactaldehyde reductase	2.15128	1.76e-89	1.33e-88
B3788_00280		hypothetical protein	2.14889	2.15e-98	1.91e-97
B3788_00609	dedD	Cell division protein DedD	2.14663	2.56e-101	2.35e-100
B3788_01102		hypothetical protein	2.13933	3.71e-89	2.76e-88
B3788_00377		hypothetical protein	2.13554	7.39e-28	1.71e-27
B3788_01688	tamB	Translocation and assembly module subunit TamB	2.11319	1.32e-64	5.91e-64
B3788_00055	gatB	PTS system galactitol-specific EIIB component	2.09964	3.01e-61	1.29e-60
B3788_01358	umuD	Protein UmuD	2.09265	3.74e-71	1.94e-70
B3788_00410	ubiA	4-hydroxybenzoate octaprenyltransferase	2.08832	5.16e-75	2.85e-74
B3788_00558	araD	L-ribulose-5-phosphate 4-epimerase AraD	2.08762	2.31e-67	1.09e-66
B3788_00636	rsmA	Ribosomal RNA small subunit methyltransferase A	2.07891	5.08e-126	7.56e-125
B3788_01030		hypothetical protein	2.07428	1.62e-68	7.87e-68
B3788_01355	yhhJ	Inner membrane transport permease YhhJ	2.07095	7.99e-57	3.21e-56
B3788_00794	mtlR	Mannitol operon repressor	2.06926	7.98e-64	3.55e-63
B3788_01602	murR	HTH-type transcriptional regulator MurR	2.06646	3.3e-58	1.35e-57
B3788_00264	metE	5-methyltetrahydropteroyltriglutamate--homocysteine methyltransferase	2.05417	3.79e-40	1.11e-39
B3788_02237		hypothetical protein	2.05228	5.18e-48	1.76e-47
B3788_01357	umuC	Protein UmuC	2.04729	5.12e-37	1.41e-36
B3788_01608		putative protein	2.04046	5.27e-120	6.91e-119
B3788_00348	flgM	Negative regulator of flagellin synthesis	2.03173	2.95e-52	1.09e-51
B3788_00933		hypothetical protein	2.02525	6.37e-134	1.11e-132
B3788_01817	yjjI	putative protein YjjI	2.02092	6.46e-98	5.64e-97
B3788_00773	recF_2	DNA replication and repair protein RecF	2.0202	1.84e-69	9.18e-69
B3788_01787	gltC	HTH-type transcriptional regulator GltC	2.01771	1.64e-119	2.14e-118
B3788_00552	abgT	p-aminobenzoyl-glutamate transport protein	1.98906	2.13e-79	1.32e-78
B3788_00043	agaS	D-galactosamine-6-phosphate deaminase AgaS	1.98582	4.61e-98	4.04e-97
B3788_00273	pgpA	Phosphatidylglycerophosphatase A	1.97913	2.42e-91	1.89e-90
B3788_00948	amtB	Ammonia channel	1.97884	7.77e-78	4.59e-77
B3788_00753	rspA	Starvation-sensing protein RspA	1.97649	2.39e-38	6.75e-38
B3788_01561		hypothetical protein	1.97439	2.69e-30	6.51e-30
B3788_02088		Sulfurtransferase	1.9724	8.04e-71	4.14e-70
B3788_00383		hypothetical protein	1.97157	1.36e-50	4.85e-50
B3788_01730	thiQ_2	Thiamine import ATP-binding protein ThiQ	1.9678	2.56e-61	1.1e-60
B3788_00408	dmsC	Anaerobic dimethyl sulfoxide reductase chain C	1.96602	3.09e-79	1.9e-78
B3788_00466	sapF	Putrescine export system ATP-binding protein SapF	1.9634	2.61e-75	1.45e-74
B3788_01759	lon_2	Lon protease	1.95347	3.23e-109	3.62e-108
B3788_01922		hypothetical protein	1.95336	5.96e-69	2.92e-68
B3788_00204	mobB	Molybdopterin-guanine dinucleotide biosynthesis adapter protein	1.94375	8.28e-67	3.9e-66
B3788_02314	rdgB	dITP/XTP pyrophosphatase	1.92798	1.6e-104	1.6e-103
B3788_00270	carB	Carbamoyl-phosphate synthase large chain	1.9213	7.14e-53	2.67e-52
B3788_00295	nagC	N-acetylglucosamine repressor	1.91236	1.14e-76	6.51e-76
B3788_01788	phaZ2	D-(-)-3-hydroxybutyrate oligomer hydrolase	1.91102	5.22e-83	3.49e-82
B3788_00986		hypothetical protein	1.90653	1.41e-70	7.24e-70
B3788_01779	comEC	ComE operon protein 3	1.89922	5.51e-52	2.02e-51
B3788_00823		hypothetical protein	1.89493	3.01e-69	1.48e-68
B3788_02105	citG	2-(5''-triphosphoribosyl)-3'-dephosphocoenzyme-A synthase	1.88246	1.47e-62	6.39e-62
B3788_01930	era	GTPase Era	1.8812	9.3e-101	8.37e-100
B3788_00301	manZ_2	PTS system mannose-specific EIID component	1.88049	2.42e-53	9.06e-53
B3788_00053	gatD	Galactitol 1-phosphate 5-dehydrogenase	1.87328	2.81e-44	8.82e-44
B3788_00305	yvoA_1	HTH-type transcriptional repressor YvoA	1.87115	5.28e-75	2.9e-74
B3788_00451	gluQ	Glutamyl-Q tRNA(Asp) synthetase	1.86789	7.09e-78	4.2e-77
B3788_01203	feoA	Fe(2+) transport protein A	1.86394	2.44e-43	7.51e-43
B3788_02163	mutT	8-oxo-dGTP diphosphatase	1.8552	7.73e-83	5.15e-82
B3788_00953	dsdC	HTH-type transcriptional regulator DsdC	1.85132	1.76e-60	7.49e-60
B3788_00332		hypothetical protein	1.8367	2.72e-57	1.1e-56
B3788_01399	ppk	Polyphosphate kinase	1.83629	4.56e-52	1.68e-51
B3788_00359	flgL	Flagellar hook-associated protein 3	1.83286	9.42e-66	4.35e-65
B3788_02055	thiM	Hydroxyethylthiazole kinase	1.82391	1.32e-51	4.83e-51
B3788_02056	thiE	Thiamine-phosphate synthase	1.82378	2.52e-45	8.1e-45
B3788_00409	dmsD	Tat proofreading chaperone DmsD	1.81679	3.02e-33	7.73e-33
B3788_00148	recC	RecBCD enzyme subunit RecC	1.81597	1.26e-45	4.08e-45
B3788_00045	agaC_1	N-acetylgalactosamine permease IIC component 1	1.81378	3.3e-66	1.54e-65
B3788_00336	treB	PTS system trehalose-specific EIIBC component	1.81242	2.4e-78	1.44e-77
B3788_01213	cirA	Colicin I receptor	1.80402	1.14e-86	8.01e-86
B3788_01789	acpH	Acyl carrier protein phosphodiesterase	1.80306	1.23e-37	3.41e-37
B3788_01629	intA_1	Prophage integrase IntA	1.79514	3.83e-66	1.78e-65
B3788_02031		hypothetical protein	1.78982	9.46e-75	5.14e-74
B3788_00335	treC	Trehalose-6-phosphate hydrolase	1.78853	1.26e-71	6.56e-71
B3788_00464	sapC	Putrescine export system permease protein SapC	1.78751	6.84e-33	1.73e-32
B3788_00465	sapD	Peptide transport system ATP-binding protein SapD	1.76771	1.68e-38	4.77e-38
B3788_00374	fliI	Flagellum-specific ATP synthase	1.76693	2.93e-42	8.82e-42
B3788_00865	ampG	Protein AmpG	1.75907	3.19e-47	1.07e-46
B3788_01344		hypothetical protein	1.75684	1.01e-26	2.28e-26
B3788_00824		hypothetical protein	1.75672	4.41e-49	1.52e-48
B3788_00559	sgbH	3-keto-L-gulonate-6-phosphate decarboxylase SgbH	1.74894	1.14e-32	2.88e-32
B3788_00372	fliG	Flagellar motor switch protein FliG	1.74668	1.94e-39	5.58e-39
B3788_02317	envC	Murein hydrolase activator EnvC	1.74272	5.06e-79	3.09e-78
B3788_00904		hypothetical protein	1.73501	4.82e-47	1.6e-46
B3788_02261	gltD	Glutamate synthase [NADPH] small chain	1.73265	4.91e-60	2.07e-59
B3788_00484	tcyP	L-cystine uptake protein TcyP	1.73185	4.67e-87	3.31e-86
B3788_02172		hypothetical protein	1.73002	1.1e-56	4.42e-56
B3788_01931	rnc	Ribonuclease 3	1.72851	2.07e-70	1.06e-69
B3788_01918	dxs	1-deoxy-D-xylulose-5-phosphate synthase	1.71333	1.16e-89	8.76e-89
B3788_00656		hypothetical protein	1.71233	5.24e-59	2.19e-58
B3788_00969		hypothetical protein	1.70714	9.18e-81	5.87e-80
B3788_00657	pchB	Isochorismate pyruvate lyase	1.70231	1.34e-49	4.67e-49
B3788_00302	agaC_3	N-acetylgalactosamine permease IIC component 1	1.69687	1.58e-48	5.41e-48
B3788_00994	rimI	Ribosomal-protein-alanine acetyltransferase	1.69366	1.81e-60	7.67e-60
B3788_00964	rhaT	L-rhamnose-proton symporter	1.67882	3.01e-45	9.64e-45
B3788_01325	iolS	Aldo-keto reductase IolS	1.67871	2.61e-43	8e-43
B3788_02305		hypothetical protein	1.67623	1.25e-71	6.52e-71
B3788_02233	murQ	N-acetylmuramic acid 6-phosphate etherase	1.6731	2.81e-40	8.24e-40
B3788_00271	carA	Carbamoyl-phosphate synthase small chain	1.65822	3.15e-56	1.24e-55
B3788_02258		hypothetical protein	1.65619	3.08e-49	1.07e-48
B3788_01666	hmuV	Hemin import ATP-binding protein HmuV	1.65501	1.73e-46	5.69e-46
B3788_00595		hypothetical protein	1.65305	2.26e-43	6.96e-43
B3788_00633	yejM_1	Inner membrane protein YejM	1.63954	3.84e-72	2.03e-71
B3788_01933	lepA	Elongation factor 4	1.63401	8.36e-101	7.56e-100
B3788_00541	znuB	High-affinity zinc uptake system membrane protein ZnuB	1.63171	1.52e-65	6.97e-65
B3788_00272	argI	Ornithine carbamoyltransferase subunit I	1.63133	9.57e-54	3.62e-53
B3788_01953	lacZ	Beta-galactosidase	1.63132	1.35e-54	5.2e-54
B3788_00611	purF	Amidophosphoribosyltransferase	1.63041	6.82e-76	3.84e-75
B3788_00467	metAS	Homoserine O-succinyltransferase	1.62757	1.83e-47	6.19e-47
B3788_02149	galM	Aldose 1-epimerase	1.62432	4.28e-47	1.43e-46
B3788_00253	sacA	Sucrose-6-phosphate hydrolase	1.62064	5.21e-75	2.87e-74
B3788_00610	cvpA	Colicin V production protein	1.61981	3.13e-38	8.79e-38
B3788_02302	recJ	Single-stranded-DNA-specific exonuclease RecJ	1.61844	5.28e-51	1.91e-50
B3788_00205	mtgA	Biosynthetic peptidoglycan transglycosylase	1.61374	2.47e-63	1.09e-62
B3788_00777	bioB	Biotin synthase	1.6092	2.84e-49	9.91e-49
B3788_01416	rlmC	23S rRNA (uracil(747)-C(5))-methyltransferase RlmC	1.60882	1.62e-46	5.35e-46
B3788_00376	fliK	Flagellar hook-length control protein	1.60807	1.18e-29	2.82e-29
B3788_01679	dusA	tRNA-dihydrouridine(20/20a) synthase	1.6054	2.84e-70	1.44e-69
B3788_00987	xerC_1	Tyrosine recombinase XerC	1.60087	1.62e-67	7.7e-67
B3788_01339	dinF	DNA damage-inducible protein F	1.59628	1.49e-54	5.72e-54
B3788_01919	zapA	Cell division protein ZapA	1.58799	5.19e-68	2.51e-67
B3788_01904		hypothetical protein	1.58795	2.63e-36	7.15e-36
B3788_02070	tatC	Sec-independent protein translocase protein TatC	1.58433	7.06e-60	2.97e-59
B3788_02341		hypothetical protein	1.57372	5.04e-57	2.04e-56
B3788_02386	apbE_2	FAD:protein FMN transferase	1.57223	2.26e-78	1.36e-77
B3788_02255		hypothetical protein	1.56679	3.59e-35	9.5e-35
B3788_02387	aroF	Phospho-2-dehydro-3-deoxyheptonate aldolase, Tyr-sensitive	1.55404	9.91e-64	4.39e-63
B3788_00326		hypothetical protein	1.55003	2.69e-69	1.33e-68
B3788_00421	metI_1	D-methionine transport system permease protein MetI	1.54242	2.73e-45	8.78e-45
B3788_02157	cueO	Blue copper oxidase CueO	1.54214	3.48e-44	1.09e-43
B3788_02035		hypothetical protein	1.54082	1.01e-53	3.8e-53
B3788_02166	arnE_2	4-amino-4-deoxy-L-arabinose-phosphoundecaprenol flippase subunit ArnE	1.53973	4.08e-45	1.3e-44
B3788_02198		hypothetical protein	1.53841	2.64e-39	7.58e-39
B3788_01068	ygaZ	Inner membrane protein YgaZ	1.52925	1.89e-60	8.01e-60
B3788_00878	pilQ	Type IV pilus biogenesis and competence protein PilQ	1.52873	3.07e-25	6.72e-25
B3788_01814	cdd	Cytidine deaminase	1.52729	1.29e-40	3.79e-40
B3788_01204	feoB	Fe(2+) transporter FeoB	1.52705	6.09e-50	2.14e-49
B3788_00308		hypothetical protein	1.52437	9.9e-51	3.54e-50
B3788_01954	recB	RecBCD enzyme subunit RecB	1.51921	1.96e-51	7.14e-51
B3788_01932	lepB	Signal peptidase I	1.51907	3.86e-81	2.51e-80
B3788_02380	nadE	Glutamine-dependent NAD(+) synthetase	1.51543	3.27e-35	8.69e-35
B3788_00693	kdgK_1	2-dehydro-3-deoxygluconokinase	1.51451	2.67e-56	1.06e-55
B3788_01678	rep	ATP-dependent DNA helicase Rep	1.51249	8.32e-73	4.43e-72
B3788_01190	yccS	Inner membrane protein YccS	1.50729	2.33e-54	8.87e-54
B3788_02286	loiP_2	Metalloprotease LoiP	1.50314	3.07e-45	9.83e-45
B3788_00435	fdhE	Protein FdhE	1.50136	1.7e-32	4.26e-32
B3788_00930	dinG	putative ATP-dependent helicase DinG	1.49484	4.47e-58	1.83e-57
B3788_01987	argR	Arginine repressor	1.49278	1.69e-38	4.79e-38
B3788_01285		hypothetical protein	1.48907	1.01e-30	2.44e-30
B3788_02210		hypothetical protein	1.48504	6.33e-55	2.45e-54
B3788_00655		hypothetical protein	1.48286	2.25e-44	7.09e-44
B3788_01672	hgpA	Hemoglobin and hemoglobin-haptoglobin-binding protein A	1.48113	3.22e-39	9.21e-39
B3788_01663	topB	DNA topoisomerase 3	1.47924	4.41e-57	1.78e-56
B3788_00707	ftsW	putative peptidoglycan glycosyltransferase FtsW	1.47828	2.6e-56	1.03e-55
B3788_00057	gntK	Thermoresistant gluconokinase	1.47637	3.01e-39	8.63e-39
B3788_00688	fruB_1	Multiphosphoryl transfer protein	1.47108	3.36e-38	9.44e-38
B3788_02381	aroB	3-dehydroquinate synthase	1.46134	7.09e-39	2.02e-38
B3788_00042	srlR_1	Glucitol operon repressor	1.45497	8.61e-40	2.5e-39
B3788_00992		hypothetical protein	1.45029	2.15e-28	5.04e-28
B3788_02108	bglC	Aryl-phospho-beta-D-glucosidase BglC	1.45022	1.27e-48	4.35e-48
B3788_01697		hypothetical protein	1.44992	4.69e-34	1.21e-33
B3788_01638	holC	DNA polymerase III subunit chi	1.44524	1.11e-33	2.86e-33
B3788_00225	hflX	GTPase HflX	1.44128	1.28e-57	5.21e-57
B3788_02260	gltB	Glutamate synthase [NADPH] large chain	1.43328	9.12e-43	2.76e-42
B3788_01011	ybjG	Putative undecaprenyl-diphosphatase YbjG	1.42622	8.8e-24	1.87e-23
B3788_01813	cpdB	2',3'-cyclic-nucleotide 2'-phosphodiesterase/3'-nucleotidase	1.42473	3.24e-35	8.63e-35
B3788_01748		hypothetical protein	1.42457	7.65e-31	1.87e-30
B3788_02069	hldE	Bifunctional protein HldE	1.42424	6.67e-66	3.09e-65
B3788_01403	fccA	Fumarate reductase flavoprotein subunit	1.42249	3.13e-51	1.14e-50
B3788_01994	mutY	Adenine DNA glycosylase	1.41511	8.78e-24	1.87e-23
B3788_00601	patA	Peptidoglycan O-acetyltransferase	1.41003	3.34e-46	1.09e-45
B3788_00375	fliJ	Flagellar FliJ protein	1.40651	2.73e-28	6.39e-28
B3788_02190	nrdB	Ribonucleoside-diphosphate reductase 1 subunit beta	1.40575	9.57e-46	3.09e-45
B3788_00546	mutM	Formamidopyrimidine-DNA glycosylase	1.40442	2.05e-34	5.35e-34
B3788_02401	rstB	Sensor protein RstB	1.40302	6.12e-36	1.65e-35
B3788_02232	lplT	Lysophospholipid transporter LplT	1.38517	5.94e-22	1.22e-21
B3788_01109		hypothetical protein	1.37601	2.66e-46	8.75e-46
B3788_01400	ppx	Exopolyphosphatase	1.36965	1.27e-22	2.63e-22
B3788_00540	comM	Competence protein ComM	1.36926	2.05e-41	6.11e-41
B3788_01923	rlmB	23S rRNA (guanosine-2'-O-)-methyltransferase RlmB	1.36758	2.45e-44	7.72e-44
B3788_00153	bioY	Biotin transporter BioY	1.36462	6.21e-50	2.18e-49
B3788_00261	recN	DNA repair protein RecN	1.3641	1.57e-39	4.54e-39
B3788_02307	sdaC	Serine transporter	1.36091	1.88e-15	3.31e-15
B3788_00729	srkA	Stress response kinase A	1.35763	1.7e-48	5.79e-48
B3788_01305	yfiC	tRNA1(Val) (adenine(37)-N6)-methyltransferase	1.35704	5.18e-31	1.27e-30
B3788_00487	waaA	3-deoxy-D-manno-octulosonic acid transferase	1.35385	3.69e-31	9.06e-31
B3788_02316		putative protein	1.35135	3.16e-33	8.07e-33
B3788_01022	ygiF	Inorganic triphosphatase	1.35064	1.91e-42	5.77e-42
B3788_00233	anmK	Anhydro-N-acetylmuramic acid kinase	1.35037	1.96e-35	5.24e-35
B3788_00542	znuC_1	Zinc import ATP-binding protein ZnuC	1.34879	4.6e-25	1e-24
B3788_01044	glcR	HTH-type transcriptional repressor GlcR	1.34414	9.55e-55	3.69e-54
B3788_01289		hypothetical protein	1.34155	1.98e-41	5.91e-41
B3788_00407	dmsB	Anaerobic dimethyl sulfoxide reductase chain B	1.3404	4.69e-26	1.04e-25
B3788_01210	mdtK	Multidrug resistance protein MdtK	1.33739	2.18e-47	7.34e-47
B3788_01070	hemD	Uroporphyrinogen-III synthase	1.33303	6.52e-28	1.51e-27
B3788_02385	cynR	HTH-type transcriptional regulator CynR	1.33282	1.18e-40	3.48e-40
B3788_00798	glmS_2	Glutamine--fructose-6-phosphate aminotransferase [isomerizing]	1.32764	1.7e-43	5.26e-43
B3788_01816	ushA	Protein UshA	1.31852	4.62e-65	2.09e-64
B3788_00278	rraA	Regulator of ribonuclease activity A	1.317	3.46e-25	7.57e-25
B3788_00038		hypothetical protein	1.31671	3.45e-31	8.51e-31
B3788_02291	ulaB	Ascorbate-specific PTS system EIIB component	1.31639	7.38e-11	1.16e-10
B3788_00875		hypothetical protein	1.31458	5.28e-27	1.2e-26
B3788_01117	sauU	putative sulfoacetate transporter SauU	1.31329	2.55e-41	7.59e-41
B3788_01598		hypothetical protein	1.31199	3.89e-26	8.65e-26
B3788_02162	secA	Protein translocase subunit SecA	1.30928	2.18e-53	8.2e-53
B3788_00728		hypothetical protein	1.30908	5.93e-19	1.13e-18
B3788_02370	can	Carbonic anhydrase 2	1.30857	6.16e-30	1.48e-29
B3788_00599	tmk	Thymidylate kinase	1.29964	2.41e-57	9.8e-57
B3788_00929	gspA_4	General stress protein A	1.29388	1.6e-40	4.71e-40
B3788_00545	mrcB	Penicillin-binding protein 1B	1.28922	3.69e-31	9.06e-31
B3788_00726		hypothetical protein	1.28446	7.4e-51	2.66e-50
B3788_00903	celD	PTS system cellobiose-specific EIIA component	1.28343	4.78e-24	1.02e-23
B3788_01286		hypothetical protein	1.2827	1.24e-39	3.58e-39
B3788_00561		hypothetical protein	1.28162	4.5e-28	1.04e-27
B3788_00952	dsdX	D-serine transporter DsdX	1.2792	3.32e-41	9.83e-41
B3788_00154		hypothetical protein	1.27601	4.94e-37	1.36e-36
B3788_00553	murJ	putative lipid II flippase MurJ	1.276	9.26e-54	3.51e-53
B3788_01033	nadD	Nicotinate-nucleotide adenylyltransferase	1.27179	1.44e-33	3.68e-33
B3788_02290	ulaC_2	Ascorbate-specific PTS system EIIA component	1.26985	1.91e-16	3.42e-16
B3788_00985	dapF	Diaminopimelate epimerase	1.26789	1.8e-43	5.58e-43
B3788_00884		hypothetical protein	1.26715	5.22e-37	1.43e-36
B3788_00324	ywrD	Glutathione hydrolase-like YwrD proenzyme	1.26192	2.48e-28	5.81e-28
B3788_02315	rapZ	RNase adapter protein RapZ	1.26058	9.16e-36	2.47e-35
B3788_02050	dam	DNA adenine methylase	1.25758	2.73e-43	8.35e-43
B3788_01988	lysC	Lysine-sensitive aspartokinase 3	1.2569	8.03e-59	3.32e-58
B3788_00453	folK	2-amino-4-hydroxy-6-hydroxymethyldihydropteridine pyrophosphokinase	1.25357	5.65e-43	1.72e-42
B3788_01153	pilE	Fimbrial protein	1.25288	2.95e-23	6.16e-23
B3788_01744	chiP	Chitoporin	1.25142	2.44e-14	4.16e-14
B3788_02248	lysA_2	Diaminopimelate decarboxylase	1.24837	3.04e-28	7.09e-28
B3788_00731	argD	Acetylornithine/succinyldiaminopimelate aminotransferase	1.24719	1.16e-25	2.56e-25
B3788_00046	manZ_1	PTS system mannose-specific EIID component	1.23663	1.48e-46	4.89e-46
B3788_00337	treR	HTH-type transcriptional regulator TreR	1.22718	3.15e-21	6.37e-21
B3788_00822		hypothetical protein	1.2249	4.85e-34	1.25e-33
B3788_00044	sorB_1	PTS system sorbose-specific EIIB component	1.22386	3.34e-33	8.5e-33
B3788_01067		hypothetical protein	1.21803	7.05e-23	1.47e-22
B3788_01917	ispA	Farnesyl diphosphate synthase	1.21736	4.16e-43	1.27e-42
B3788_01670	hemN_3	Oxygen-independent coproporphyrinogen-III oxidase-like protein YqeR	1.21413	1.92e-18	3.63e-18
B3788_02313	rluA	Ribosomal large subunit pseudouridine synthase A	1.21255	1.12e-33	2.88e-33
B3788_01937	cyaA	Adenylate cyclase	1.21163	2.2e-48	7.47e-48
B3788_01766	yggR	putative protein YggR	1.20944	1.04e-20	2.06e-20
B3788_00648	stp	Multidrug resistance protein Stp	1.20761	9.71e-50	3.4e-49
B3788_00628	priA	Primosomal protein N'	1.20436	1.07e-27	2.45e-27
B3788_01881	cytR	HTH-type transcriptional repressor CytR	1.20338	2.2e-24	4.73e-24
B3788_00795	mtlD	Mannitol-1-phosphate 5-dehydrogenase	1.20016	1.67e-34	4.37e-34
B3788_00861	cydD	ATP-binding/permease protein CydD	1.19863	6.62e-49	2.27e-48
B3788_00637	surA	Chaperone SurA	1.19795	5.57e-43	1.7e-42
B3788_00973	mutS	DNA mismatch repair protein MutS	1.19174	5e-46	1.63e-45
B3788_01820		hypothetical protein	1.18799	6.37e-25	1.38e-24
B3788_00422	metN_1	Methionine import ATP-binding protein MetN	1.1851	1.39e-28	3.28e-28
B3788_02054	trkA	Trk system potassium uptake protein TrkA	1.17851	7.56e-37	2.07e-36
B3788_01690	mnmC	tRNA 5-methylaminomethyl-2-thiouridine biosynthesis bifunctional protein MnmC	1.16644	5.22e-32	1.3e-31
B3788_00360	flgK	Flagellar hook-associated protein 1	1.15025	3.73e-21	7.53e-21
B3788_00265	metF	5,10-methylenetetrahydrofolate reductase	1.14672	1.36e-17	2.54e-17
B3788_00544	mepM	Murein DD-endopeptidase MepM	1.14492	1.13e-44	3.6e-44
B3788_01291	crcB	Putative fluoride ion transporter CrcB	1.14307	6.96e-15	1.2e-14
B3788_01045		hypothetical protein	1.14251	5.14e-25	1.12e-24
B3788_00132	glmM	Phosphoglucosamine mutase	1.13964	8.42e-31	2.05e-30
B3788_01698	cusS	Sensor kinase CusS	1.13466	4.42e-34	1.14e-33
B3788_00860		putative ABC transporter ATP-binding protein	1.13161	5.43e-23	1.13e-22
B3788_00988	yigB	5-amino-6-(5-phospho-D-ribitylamino)uracil phosphatase YigB	1.12805	3.78e-24	8.09e-24
B3788_02231	aas	Bifunctional protein Aas	1.1268	5.54e-32	1.38e-31
B3788_02329		hypothetical protein	1.12617	1.79e-17	3.33e-17
B3788_00662	cpxA_2	Sensor histidine kinase CpxA	1.12502	8.14e-21	1.63e-20
B3788_00489	rsgA	Small ribosomal subunit biogenesis GTPase RsgA	1.12359	1.67e-50	5.97e-50
B3788_02091	metN_3	Methionine import ATP-binding protein MetN	1.12225	8.65e-23	1.79e-22
B3788_00303	levE	PTS system fructose-specific EIIB component	1.12053	3.83e-15	6.66e-15
B3788_01645	ybiI	putative protein YbiI	1.11858	1.93e-20	3.82e-20
B3788_01374	artP	Arginine transport ATP-binding protein ArtP	1.11848	1.09e-37	3.06e-37
B3788_02362	yjdJ	putative protein YjdJ	1.1138	1.17e-19	2.28e-19
B3788_02143	nfsA	Oxygen-insensitive NADPH nitroreductase	1.11113	2.79e-28	6.51e-28
B3788_01337	tdhA	TonB-dependent heme receptor A	1.11062	1.26e-16	2.29e-16
B3788_02002	alx	Putative membrane-bound redox modulator Alx	1.11001	6.47e-33	1.64e-32
B3788_01110		hypothetical protein	1.10649	2.56e-22	5.26e-22
B3788_00600	holB	DNA polymerase III subunit delta'	1.10543	6.52e-46	2.12e-45
B3788_01568		hypothetical protein	1.10359	5.72e-07	7.92e-07
B3788_01156	pppA	Leader peptidase PppA	1.10188	9.38e-09	1.38e-08
B3788_02039		hypothetical protein	1.09981	3.14e-34	8.14e-34
B3788_02295	adhA	Alcohol dehydrogenase 1	1.09488	1.69e-11	2.69e-11
B3788_01948	cca	Multifunctional CCA protein	1.08515	1.81e-28	4.25e-28
B3788_01950	rafA	Alpha-galactosidase	1.08324	4.36e-11	6.87e-11
B3788_00593	yejE	Inner membrane ABC transporter permease protein YejE	1.08197	4.51e-27	1.03e-26
B3788_01397	hslJ	Heat shock protein HslJ	1.07318	1.01e-16	1.84e-16
B3788_01354	rbbA	Ribosome-associated ATPase	1.07036	6.31e-32	1.57e-31
B3788_00806	asD	Bifunctional aspartate aminotransferase and L-aspartate beta-decarboxylase	1.06429	1.31e-34	3.44e-34
B3788_02145	lacY	Lactose permease	1.06354	3.14e-18	5.92e-18
B3788_02071	tatB	Sec-independent protein translocase protein TatB	1.06008	1.46e-24	3.16e-24
B3788_02104	ftsK	DNA translocase FtsK	1.05254	2.84e-23	5.96e-23
B3788_02304	nnr	Bifunctional NAD(P)H-hydrate repair enzyme Nnr	1.04952	2.49e-38	7.01e-38
B3788_02052	gph	Phosphoglycolate phosphatase	1.04841	2.22e-26	4.98e-26
B3788_00062	fmt	Methionyl-tRNA formyltransferase	1.04801	2.52e-36	6.86e-36
B3788_00855	lnt	Apolipoprotein N-acyltransferase	1.04746	4.18e-27	9.53e-27
B3788_00751	pabB	Aminodeoxychorismate synthase component 1	1.04428	9.22e-21	1.84e-20
B3788_00343	allB	Allantoinase	1.04391	4.04e-16	7.24e-16
B3788_01790	viuB	Vibriobactin utilization protein ViuB	1.0437	1.85e-16	3.33e-16
B3788_00114	sfp	4'-phosphopantetheinyl transferase Sfp	1.0431	1.46e-31	3.62e-31
B3788_00596	frdD	Fumarate reductase subunit D	1.04269	9.42e-20	1.84e-19
B3788_02247	gadC	Glutamate/gamma-aminobutyrate antiporter	1.03421	7.14e-17	1.3e-16
B3788_01154	epsE	Type II secretion system protein E	1.03205	9.9e-17	1.8e-16
B3788_00149	yjjV	putative metal-dependent hydrolase YjjV	1.0317	4.91e-19	9.42e-19
B3788_02064	tag	DNA-3-methyladenine glycosylase 1	1.02586	5.62e-20	1.1e-19
B3788_02339	ydiN	Inner membrane transport protein YdiN	1.02309	4.46e-27	1.02e-26
B3788_00402	trkH	Trk system potassium uptake protein TrkH	1.02235	6.55e-14	1.1e-13
B3788_01100		hypothetical protein	1.01797	6.65e-30	1.59e-29
B3788_01869	mntB_1	Manganese transport system membrane protein MntB	1.017	1.2e-20	2.38e-20
B3788_00300	glmS_1	Glutamine--fructose-6-phosphate aminotransferase [isomerizing]	1.0166	9.53e-21	1.9e-20
B3788_01671	hmuT	Hemin-binding periplasmic protein HmuT	1.01604	1.36e-10	2.11e-10
B3788_01905		hypothetical protein	1.01377	4.76e-07	6.6e-07
B3788_02197	mprF	Phosphatidylglycerol lysyltransferase	1.0079	5.9e-28	1.36e-27
B3788_02063		hypothetical protein	1.00609	8.7e-28	2.01e-27
B3788_00052	srlR_2	Glucitol operon repressor	1.00564	5.95e-30	1.43e-29
B3788_00820		hypothetical protein	1.00198	5.62e-20	1.1e-19
B3788_00615	crp	cAMP-activated global transcriptional regulator CRP	-1.00224	5.6e-24	1.19e-23
B3788_00978	pmbA	Metalloprotease PmbA	-1.00252	2.34e-14	4e-14
B3788_01643	yceJ	Cytochrome b561	-1.00499	4.68e-21	9.42e-21
B3788_01714	ydiK	Putative transport protein YdiK	-1.00546	4.52e-24	9.66e-24
B3788_00644	pntA	NAD(P) transhydrogenase subunit alpha	-1.00627	2.14e-16	3.84e-16
B3788_02095	mlaD	putative phospholipid ABC transporter-binding protein MlaD	-1.01019	1.19e-20	2.37e-20
B3788_00960	psd	Phosphatidylserine decarboxylase proenzyme	-1.02026	4.6e-26	1.02e-25
B3788_00650	mukF	Chromosome partition protein MukF	-1.02049	2.37e-35	6.33e-35
B3788_00912	lpoB	Penicillin-binding protein activator LpoB	-1.02145	9.29e-25	2.01e-24
B3788_02096	mlaC	putative phospholipid-binding protein MlaC	-1.02964	7.05e-27	1.59e-26
B3788_01762		hypothetical protein	-1.03599	2.91e-35	7.74e-35
B3788_02297	lacD	Tagatose 1,6-diphosphate aldolase	-1.03778	1.83e-25	4.01e-25
B3788_02093	mlaF	putative phospholipid import ATP-binding protein MlaF	-1.03872	4.57e-33	1.16e-32
B3788_01979	mreC	Cell shape-determining protein MreC	-1.04064	2.92e-39	8.36e-39
B3788_00920	rmlD	dTDP-4-dehydrorhamnose reductase	-1.05018	4.81e-28	1.12e-27
B3788_02048	aroK	Shikimate kinase 1	-1.05969	6.73e-21	1.35e-20
B3788_01827	panF	Sodium/pantothenate symporter	-1.06022	1.37e-27	3.13e-27
B3788_00004	gyrB	DNA gyrase subunit B	-1.0611	1.8e-44	5.71e-44
B3788_00479	ridA	2-iminobutanoate/2-iminopropanoate deaminase	-1.0619	3.54e-13	5.84e-13
B3788_02076	yfiF	putative tRNA/rRNA methyltransferase YfiF	-1.06296	3.21e-19	6.17e-19
B3788_01978	mreD	Rod shape-determining protein MreD	-1.06413	9.23e-32	2.29e-31
B3788_00461	syd	Protein Syd	-1.06823	1.21e-19	2.36e-19
B3788_02003	cycA	D-serine/D-alanine/glycine transporter	-1.07645	4.03e-17	7.4e-17
B3788_01955	sixA	Phosphohistidine phosphatase SixA	-1.07969	2.04e-25	4.49e-25
B3788_01807	ycaD	putative MFS-type transporter YcaD	-1.09579	5.29e-30	1.27e-29
B3788_00745	alaS	Alanine--tRNA ligase	-1.09972	8.12e-43	2.46e-42
B3788_00478	ffh	Signal recognition particle protein	-1.10144	3.31e-28	7.72e-28
B3788_00469	crr	PTS system glucose-specific EIIA component	-1.10217	1.75e-25	3.85e-25
B3788_00063	tehB	putative S-adenosyl-L-methionine-dependent methyltransferase TehB	-1.10371	1.73e-23	3.65e-23
B3788_00189	gltX	Glutamate--tRNA ligase	-1.11057	5.72e-27	1.3e-26
B3788_00134	atpE	ATP synthase subunit c	-1.12969	1.12e-20	2.22e-20
B3788_01649		hypothetical protein	-1.13252	2.53e-23	5.32e-23
B3788_00340		hypothetical protein	-1.13874	7.91e-25	1.71e-24
B3788_01756	lipB	Octanoyltransferase	-1.14263	3.26e-29	7.74e-29
B3788_00923	rffG	dTDP-glucose 4,6-dehydratase 2	-1.14392	8.27e-31	2.01e-30
B3788_01001	yqjC	Protein YqjC	-1.14471	4.99e-20	9.81e-20
B3788_00922	rffH	Glucose-1-phosphate thymidylyltransferase 2	-1.14907	3.31e-35	8.79e-35
B3788_02407		hypothetical protein	-1.15347	9.82e-24	2.08e-23
B3788_00178	satP	Succinate-acetate/proton symporter SatP	-1.15592	5.35e-10	8.09e-10
B3788_00276	def	Peptide deformylase	-1.1604	1.8e-41	5.39e-41
B3788_01315		hypothetical protein	-1.16234	1.5e-39	4.33e-39
B3788_02374	rho	Transcription termination factor Rho	-1.16412	7.17e-43	2.18e-42
B3788_00924		hypothetical protein	-1.1679	1.38e-54	5.33e-54
B3788_00275	grpE	Protein GrpE	-1.16818	3.64e-31	8.96e-31
B3788_01860	ilvA	L-threonine dehydratase biosynthetic IlvA	-1.17336	1.95e-42	5.87e-42
B3788_01059	pgm	Phosphoglucomutase	-1.17339	5.06e-42	1.52e-41
B3788_02366	murA	UDP-N-acetylglucosamine 1-carboxyvinyltransferase	-1.18514	2.35e-34	6.12e-34
B3788_00669	yidC	Membrane protein insertase YidC	-1.18849	2.49e-34	6.48e-34
B3788_00470	ptsI	Phosphoenolpyruvate-protein phosphotransferase	-1.19078	3.44e-43	1.05e-42
B3788_00471	ptsH_1	Phosphocarrier protein HPr	-1.19294	1.35e-32	3.4e-32
B3788_00133	atpB	ATP synthase subunit a	-1.19433	2.82e-47	9.46e-47
B3788_00618	rseP	Regulator of sigma-E protease RseP	-1.19529	1.27e-34	3.32e-34
B3788_01911		hypothetical protein	-1.19741	2.25e-31	5.57e-31
B3788_01002	queF	NADPH-dependent 7-cyano-7-deazaguanine reductase	-1.19938	5.74e-28	1.33e-27
B3788_01967	prmB	50S ribosomal protein L3 glutamine methyltransferase	-1.20527	3e-41	8.89e-41
B3788_01658		Putative transport protein	-1.2053	4.66e-36	1.26e-35
B3788_00846	pcm	Protein-L-isoaspartate O-methyltransferase	-1.20961	9.63e-53	3.58e-52
B3788_01370	uvrC	UvrABC system protein C	-1.22293	1.1e-37	3.06e-37
B3788_00607	accD	Acetyl-coenzyme A carboxylase carboxyl transferase subunit beta	-1.22375	7.41e-51	2.66e-50
B3788_01857	ilvM	Acetolactate synthase isozyme 2 small subunit	-1.22445	1.52e-22	3.15e-22
B3788_00789	yceF	Maf-like protein YceF	-1.22601	2.74e-33	7.01e-33
B3788_01258	queH	Epoxyqueuosine reductase QueH	-1.24154	9.64e-39	2.74e-38
B3788_02034	phoC_2	Major phosphate-irrepressible acid phosphatase	-1.24304	1.18e-23	2.5e-23
B3788_00858	rlmH	Ribosomal RNA large subunit methyltransferase H	-1.24407	7.14e-33	1.8e-32
B3788_00459	pcaB	3-carboxy-cis,cis-muconate cycloisomerase	-1.25361	1.78e-16	3.22e-16
B3788_00150	panS	Pantothenate precursors transporter PanS	-1.25449	5.37e-49	1.85e-48
B3788_01342		putative protein	-1.26056	3.34e-29	7.93e-29
B3788_00135	atpF	ATP synthase subunit b	-1.26488	7.83e-39	2.23e-38
B3788_02127	metJ	Met repressor	-1.27053	5.88e-27	1.33e-26
B3788_01974	bamE_2	Outer membrane protein assembly factor BamE	-1.28123	2.55e-23	5.36e-23
B3788_00747	recA	Protein RecA	-1.2971	8.57e-18	1.6e-17
B3788_00130	xthA	Exodeoxyribonuclease III	-1.29735	7.67e-51	2.75e-50
B3788_01709	ydcV	Inner membrane ABC transporter permease protein YdcV	-1.29903	2.78e-56	1.1e-55
B3788_00505	isdI	Heme oxygenase (staphylobilin-producing) 2	-1.30123	5.7e-19	1.09e-18
B3788_00619	bamA	Outer membrane protein assembly factor BamA	-1.30208	1.13e-44	3.6e-44
B3788_00790		hypothetical protein	-1.30262	3.6e-49	1.25e-48
B3788_00626	ppiD	Peptidyl-prolyl cis-trans isomerase D	-1.31081	1.26e-44	3.98e-44
B3788_01162	eno	Enolase	-1.31121	3.49e-26	7.78e-26
B3788_01389	pheT	Phenylalanine--tRNA ligase beta subunit	-1.31528	4.43e-37	1.22e-36
B3788_01873	usg	USG-1 protein	-1.31569	4.46e-35	1.18e-34
B3788_00647	rihA	Pyrimidine-specific ribonucleoside hydrolase RihA	-1.31624	9.75e-44	3.03e-43
B3788_01650		hypothetical protein	-1.32155	8.21e-29	1.94e-28
B3788_01390	ihfA	Integration host factor subunit alpha	-1.32262	2.14e-22	4.4e-22
B3788_01735	argS	Arginine--tRNA ligase	-1.33393	1.06e-25	2.33e-25
B3788_00001	dnaA	Chromosomal replication initiator protein DnaA	-1.33413	7.6e-46	2.47e-45
B3788_01642	msrB	Peptide methionine sulfoxide reductase MsrB	-1.33617	8.8e-36	2.37e-35
B3788_01029	yeiP	Elongation factor P-like protein	-1.3442	2.34e-18	4.43e-18
B3788_02136	lutR	HTH-type transcriptional regulator LutR	-1.34686	6.29e-40	1.83e-39
B3788_02412	ompA	Outer membrane protein A	-1.34732	3.88e-27	8.85e-27
B3788_02403	mtnX	2-hydroxy-3-keto-5-methylthiopentenyl-1-phosphate phosphatase	-1.34838	3.14e-19	6.06e-19
B3788_00667	rnpA	Ribonuclease P protein component	-1.3496	1.63e-37	4.53e-37
B3788_01309	apt_2	Adenine phosphoribosyltransferase	-1.35171	4.14e-30	9.99e-30
B3788_00780	efeU	Ferrous iron permease EfeU	-1.35475	6.12e-49	2.11e-48
B3788_01655	erpA	Iron-sulfur cluster insertion protein ErpA	-1.3559	9.68e-33	2.44e-32
B3788_00211	rpoH	RNA polymerase sigma factor RpoH	-1.35626	8.82e-21	1.76e-20
B3788_00676	rpoD	RNA polymerase sigma factor RpoD	-1.36036	2.18e-37	6.04e-37
B3788_01777		hypothetical protein	-1.36335	5.48e-31	1.34e-30
B3788_00934	folD	Bifunctional protein FolD protein	-1.36382	1.54e-31	3.83e-31
B3788_00296	asd	Aspartate-semialdehyde dehydrogenase	-1.36596	5.15e-25	1.12e-24
B3788_01426		hypothetical protein	-1.3686	8.08e-36	2.18e-35
B3788_02040	glyA1	Serine hydroxymethyltransferase 1	-1.36874	6.88e-27	1.56e-26
B3788_00519	plsX	Phosphate acyltransferase	-1.38022	7.72e-41	2.28e-40
B3788_01274	hisD	Histidinol dehydrogenase	-1.38164	1.08e-26	2.44e-26
B3788_00549	cpoB	Cell division coordinator CpoB	-1.38883	6.48e-59	2.69e-58
B3788_00620	skp	Chaperone protein Skp	-1.38972	2.83e-73	1.52e-72
B3788_00339	yybR_1	putative HTH-type transcriptional regulator YybR	-1.39313	1.09e-23	2.31e-23
B3788_01379	metXA	Homoserine O-acetyltransferase	-1.40042	4.21e-51	1.53e-50
B3788_01842	ligA	DNA ligase	-1.40116	1.05e-65	4.82e-65
B3788_00716	ompB	Outer membrane protein B	-1.405	6.78e-48	2.3e-47
B3788_02184	glcC	Glc operon transcriptional activator	-1.41095	4.02e-25	8.78e-25
B3788_01009	glnM_2	putative glutamine ABC transporter permease protein GlnM	-1.416	5.23e-29	1.24e-28
B3788_00193	ileS	Isoleucine--tRNA ligase	-1.41645	1.12e-74	6.06e-74
B3788_00221	purT	Formate-dependent phosphoribosylglycinamide formyltransferase	-1.42071	2.53e-32	6.33e-32
B3788_01901		Beta-glucosidase BoGH3B	-1.42387	3.1e-73	1.66e-72
B3788_00520	fabH	3-oxoacyl-[acyl-carrier-protein] synthase 3	-1.42528	2.69e-44	8.45e-44
B3788_01722		hypothetical protein	-1.42778	4.11e-52	1.51e-51
B3788_00547	tolB	Protein TolB	-1.42965	4.45e-30	1.07e-29
B3788_01143	ycaO	Ribosomal protein S12 methylthiotransferase accessory factor YcaO	-1.43898	5.48e-65	2.47e-64
B3788_02036	tpx	Thiol peroxidase	-1.44117	5.5e-59	2.29e-58
B3788_00803	fhs	Formate--tetrahydrofolate ligase	-1.44444	1.02e-34	2.68e-34
B3788_01136		hypothetical protein	-1.44698	1.02e-46	3.36e-46
B3788_00064	fabI	Enoyl-[acyl-carrier-protein] reductase [NADH] FabI	-1.44794	3.2e-26	7.13e-26
B3788_00136	atpH	ATP synthase subunit delta	-1.45097	1.12e-52	4.15e-52
B3788_01841	zipA	Cell division protein ZipA	-1.45456	7.54e-53	2.81e-52
B3788_00844	ispF	2-C-methyl-D-erythritol 2,4-cyclodiphosphate synthase	-1.45994	5.2e-36	1.41e-35
B3788_02208	hsdM	Type I restriction enzyme EcoKI M protein	-1.46224	7.48e-63	3.28e-62
B3788_02225	glnL	Sensory histidine kinase/phosphatase NtrB	-1.46228	5.75e-40	1.67e-39
B3788_00673	hemB	Delta-aminolevulinic acid dehydratase	-1.46315	2.83e-63	1.25e-62
B3788_01739	rluB	Ribosomal large subunit pseudouridine synthase B	-1.46333	3.1e-77	1.81e-76
B3788_00531	metK	S-adenosylmethionine synthase	-1.46618	2.44e-78	1.46e-77
B3788_02013		hypothetical protein	-1.46694	2.99e-21	6.05e-21
B3788_00736	pflB	Formate acetyltransferase 1	-1.4685	2.35e-50	8.31e-50
B3788_01749	manA	Mannose-6-phosphate isomerase	-1.47654	7.53e-69	3.69e-68
B3788_02021		putative acyl-CoA thioester hydrolase	-1.48241	5.38e-47	1.79e-46
B3788_01845	ribA	GTP cyclohydrolase-2	-1.48693	1.79e-45	5.76e-45
B3788_00058	edd	Phosphogluconate dehydratase	-1.48779	1.59e-37	4.41e-37
B3788_00859	rsfS	Ribosomal silencing factor RsfS	-1.48951	5.17e-44	1.61e-43
B3788_01003	queC	7-cyano-7-deazaguanine synthase	-1.49766	1.15e-37	3.22e-37
B3788_00239	miaB	tRNA-2-methylthio-N(6)-dimethylallyladenosine synthase	-1.50429	1.51e-39	4.36e-39
B3788_00976	ppa	Inorganic pyrophosphatase	-1.5098	6.18e-35	1.63e-34
B3788_01218	yxeP_1	putative hydrolase YxeP	-1.51044	4.8e-79	2.94e-78
B3788_01097	nlpD	Murein hydrolase activator NlpD	-1.51085	2.39e-65	1.09e-64
B3788_00526	accA	Acetyl-coenzyme A carboxylase carboxyl transferase subunit alpha	-1.51159	1.23e-42	3.72e-42
B3788_02328	srlR_3	Glucitol operon repressor	-1.51467	6.2e-68	2.98e-67
B3788_01852		hypothetical protein	-1.51643	5.5e-31	1.34e-30
B3788_02077	nusB	Transcription antitermination protein NusB	-1.5215	5.97e-62	2.58e-61
B3788_01970	prc	Tail-specific protease	-1.52219	2.11e-59	8.85e-59
B3788_00604	pyrF	Orotidine 5'-phosphate decarboxylase	-1.52281	2.27e-44	7.17e-44
B3788_00854	gltI	Glutamate/aspartate import solute-binding protein	-1.52721	6.15e-19	1.18e-18
B3788_01809	deoB	Phosphopentomutase	-1.52964	2.5e-30	6.05e-30
B3788_01840	acrA	Multidrug efflux pump subunit AcrA	-1.5308	1.77e-54	6.79e-54
B3788_02126	metB	Cystathionine gamma-synthase	-1.53338	7.82e-54	2.97e-53
B3788_00015		hypothetical protein	-1.53604	3.51e-66	1.63e-65
B3788_01958	deaD	ATP-dependent RNA helicase DeaD	-1.53754	8.88e-82	5.81e-81
B3788_01776	kdsB	3-deoxy-manno-octulosonate cytidylyltransferase	-1.53817	8.54e-70	4.29e-69
B3788_01555	dns	Extracellular deoxyribonuclease	-1.53994	9.13e-22	1.86e-21
B3788_01961	rpsO	30S ribosomal protein S15	-1.54149	1.62e-23	3.43e-23
B3788_00719		NAD-dependent malic enzyme	-1.54704	2.04e-50	7.23e-50
B3788_01085	yqgF	Putative pre-16S rRNA nuclease	-1.5515	3.13e-54	1.19e-53
B3788_01409	gloB	Hydroxyacylglutathione hydrolase GloB	-1.55309	3.4e-59	1.42e-58
B3788_00765	leuB	3-isopropylmalate dehydrogenase	-1.55339	1.16e-72	6.15e-72
B3788_02099	prlC	Oligopeptidase A	-1.5535	4.39e-49	1.52e-48
B3788_00605	yciH	putative protein YciH	-1.56116	1.78e-51	6.49e-51
B3788_02017	sucC	Succinate--CoA ligase [ADP-forming] subunit beta	-1.56187	2.72e-50	9.62e-50
B3788_01060	seqA	Negative modulator of initiation of replication	-1.56293	4.32e-72	2.27e-71
B3788_01589	argG	Argininosuccinate synthase	-1.5652	1.57e-47	5.31e-47
B3788_00737	pflA	Pyruvate formate-lyase 1-activating enzyme	-1.56974	9.56e-46	3.09e-45
B3788_01593	gpt	Xanthine phosphoribosyltransferase	-1.57252	1.87e-36	5.1e-36
B3788_00866	ldhA	D-lactate dehydrogenase	-1.57383	1.6e-54	6.13e-54
B3788_00137	atpA	ATP synthase subunit alpha	-1.58263	2.74e-77	1.61e-76
B3788_01747	prfA	Peptide chain release factor RF1	-1.58405	4.35e-59	1.82e-58
B3788_00226	hfq	RNA-binding protein Hfq	-1.59106	1.84e-67	8.75e-67
B3788_02020	yciB	putative intracellular septation protein A	-1.59134	5.4e-40	1.57e-39
B3788_01032	infA	Translation initiation factor IF-1	-1.59233	2.86e-44	8.95e-44
B3788_01764	proC	Pyrroline-5-carboxylate reductase	-1.60631	5.01e-51	1.82e-50
B3788_01193	ybgI	GTP cyclohydrolase 1 type 2	-1.60951	1.21e-58	4.99e-58
B3788_00460	aspC	Aspartate aminotransferase	-1.61117	1.51e-43	4.67e-43
B3788_01163		putative protein	-1.61917	4e-76	2.26e-75
B3788_00495	ftsN	Cell division protein FtsN	-1.62301	6.69e-47	2.22e-46
B3788_01142		hypothetical protein	-1.62501	5.82e-51	2.1e-50
B3788_00766	leuA	2-isopropylmalate synthase	-1.62537	1.18e-64	5.32e-64
B3788_01810	deoD	Purine nucleoside phosphorylase DeoD-type	-1.63472	1.19e-37	3.33e-37
B3788_02346	gyrA	DNA gyrase subunit A	-1.64095	6.56e-90	4.99e-89
B3788_02016	sucD	Succinate--CoA ligase [ADP-forming] subunit alpha	-1.64431	1.67e-68	8.12e-68
B3788_00845	truD	tRNA pseudouridine synthase D	-1.66228	2.31e-89	1.74e-88
B3788_02334	dps1	DNA protection during starvation protein 1	-1.66338	8.44e-76	4.74e-75
B3788_00085	rpsQ	30S ribosomal protein S17	-1.6642	1.84e-36	5.04e-36
B3788_01084	purM	Phosphoribosylformylglycinamidine cyclo-ligase	-1.66562	6.4e-76	3.61e-75
B3788_01981	accB	Biotin carboxyl carrier protein of acetyl-CoA carboxylase	-1.6657	3.08e-46	1.01e-45
B3788_01825	ilvC_1	Ketol-acid reductoisomerase (NADP(+))	-1.67222	1.98e-23	4.17e-23
B3788_00263	yagU	Inner membrane protein YagU	-1.67773	4.17e-41	1.23e-40
B3788_01260	ptsH_2	Phosphocarrier protein HPr	-1.68144	4.36e-39	1.24e-38
B3788_02130	degQ	Periplasmic pH-dependent serine endoprotease DegQ	-1.68342	1.73e-56	6.89e-56
B3788_01124	glnH	Glutamine-binding periplasmic protein	-1.69096	2.1e-31	5.19e-31
B3788_01889	trpB	Tryptophan synthase beta chain	-1.6951	2.38e-69	1.18e-68
B3788_00679	uspA	Universal stress protein A	-1.698	6.32e-26	1.4e-25
B3788_00654	ywle	Protein-arginine-phosphatase	-1.6993	1.14e-80	7.25e-80
B3788_01839	acrB	Multidrug efflux pump subunit AcrB	-1.70946	5.21e-92	4.1e-91
B3788_01997	ubiI	2-octaprenylphenol hydroxylase	-1.71426	1.65e-100	1.48e-99
B3788_01890	trpC	Tryptophan biosynthesis protein TrpCF	-1.71452	1.75e-65	8.01e-65
B3788_00879	yigL	Pyridoxal phosphate phosphatase YigL	-1.71518	3.15e-81	2.05e-80
B3788_02121	citC	[Citrate [pro-3S]-lyase] ligase	-1.71652	4.57e-62	1.98e-61
B3788_01892	trpE	Anthranilate synthase component 1	-1.72261	2.55e-50	9.01e-50
B3788_01611	truC	tRNA pseudouridine synthase C	-1.72286	3.79e-84	2.57e-83
B3788_02124	citF	Citrate lyase alpha chain	-1.72353	4.55e-92	3.6e-91
B3788_00579	secD	Protein translocase subunit SecD	-1.72446	7.01e-95	5.75e-94
B3788_01656	hemL	Glutamate-1-semialdehyde 2,1-aminomutase	-1.728	1.21e-24	2.62e-24
B3788_02373	gnd	6-phosphogluconate dehydrogenase, decarboxylating	-1.73192	6.01e-55	2.34e-54
B3788_01417	map	Methionine aminopeptidase	-1.73473	8.01e-46	2.6e-45
B3788_01221	ybaB	Nucleoid-associated protein YbaB	-1.73866	1.74e-36	4.77e-36
B3788_01232	guaA	GMP synthase [glutamine-hydrolyzing]	-1.7395	8.34e-79	5.06e-78
B3788_01659		hypothetical protein	-1.74328	2.83e-84	1.93e-83
B3788_01161	pyrG	CTP synthase	-1.74333	9.87e-80	6.14e-79
B3788_01969		hypothetical protein	-1.74629	7.16e-58	2.93e-57
B3788_00249	deoR	Deoxyribose operon repressor	-1.75217	4.36e-89	3.23e-88
B3788_01971	proQ	RNA chaperone ProQ	-1.75568	1.43e-66	6.7e-66
B3788_02375	trxA	Thioredoxin 1	-1.75829	1.02e-35	2.75e-35
B3788_01972		hypothetical protein	-1.75854	1.94e-50	6.91e-50
B3788_00521	fabD	Malonyl CoA-acyl carrier protein transacylase	-1.79093	1.22e-93	9.85e-93
B3788_00675	dnaG	DNA primase	-1.80538	1.66e-103	1.61e-102
B3788_00713	ftsZ	Cell division protein FtsZ	-1.8149	4.5e-46	1.47e-45
B3788_01207	tal	Transaldolase	-1.81876	1.14e-80	7.25e-80
B3788_01710	potH	Putrescine transport system permease protein PotH	-1.81997	2.67e-40	7.85e-40
B3788_02014	cydB	Cytochrome bd-I ubiquinol oxidase subunit 2	-1.82649	3.47e-52	1.28e-51
B3788_02009	tolA	Protein TolA	-1.83499	2.21e-74	1.19e-73
B3788_02345	gltP	Proton/glutamate-aspartate symporter	-1.84625	1.55e-88	1.13e-87
B3788_01724	pyrE	Orotate phosphoribosyltransferase	-1.84775	7.02e-96	5.87e-95
B3788_02294	steT	Serine/threonine exchanger SteT	-1.84864	2.04e-54	7.79e-54
B3788_00472		hypothetical protein	-1.85351	1.19e-61	5.14e-61
B3788_01088	gshB	Glutathione synthetase	-1.85431	1.3e-137	2.5e-136
B3788_01208	tktA	Transketolase 1	-1.86002	1.29e-95	1.07e-94
B3788_00480	tyrB	Aromatic-amino-acid aminotransferase	-1.86312	2.86e-50	1.01e-49
B3788_02131	yhcB	Inner membrane protein YhcB	-1.86865	1.46e-69	7.3e-69
B3788_01197		hypothetical protein	-1.87537	8.66e-57	3.47e-56
B3788_01018	sspA	Stringent starvation protein A	-1.87992	1.15e-69	5.75e-69
B3788_02012	ybgC	Acyl-CoA thioester hydrolase YbgC	-1.88572	3.56e-89	2.66e-88
B3788_00176	dnaJ	Chaperone protein DnaJ	-1.88995	1.9e-47	6.39e-47
B3788_02080	yafJ	Putative glutamine amidotransferase YafJ	-1.89174	7.05e-108	7.66e-107
B3788_01682	fklB	FKBP-type 22 kDa peptidyl-prolyl cis-trans isomerase	-1.89232	1.3e-35	3.49e-35
B3788_01035	lptE	LPS-assembly lipoprotein LptE	-1.89432	5.55e-96	4.66e-95
B3788_02015	cydA	Cytochrome bd-I ubiquinol oxidase subunit 1	-1.89462	3.49e-61	1.49e-60
B3788_01977	rng	Ribonuclease G	-1.89922	5.7e-134	1e-132
B3788_01859	ilvD	Dihydroxy-acid dehydratase	-1.90471	6.78e-89	4.96e-88
B3788_01265	matP	Macrodomain Ter protein	-1.91406	8.49e-53	3.16e-52
B3788_00247	frr	Ribosome-recycling factor	-1.92598	9.9e-113	1.18e-111
B3788_00974	gapA	Glyceraldehyde-3-phosphate dehydrogenase A	-1.93935	7.67e-45	2.44e-44
B3788_01775		hypothetical protein	-1.94102	2.55e-79	1.57e-78
B3788_01992	raiA	Ribosome-associated inhibitor A	-1.94289	1.39e-60	5.94e-60
B3788_00921	rfbC	dTDP-4-dehydrorhamnose 3,5-epimerase	-1.9431	4.84e-83	3.25e-82
B3788_02018	fldA	Flavodoxin 1	-1.94324	2.57e-37	7.12e-37
B3788_01707	tetR	Tetracycline repressor protein class A from transposon 1721	-1.95316	8.77e-77	5.03e-76
B3788_01410	mltD	Membrane-bound lytic murein transglycosylase D	-1.95791	2.76e-120	3.64e-119
B3788_02066	gor	Glutathione reductase	-1.96084	2.04e-107	2.17e-106
B3788_00506	lemA	Protein LemA	-1.97981	2.73e-96	2.32e-95
B3788_01742	rraB	Regulator of ribonuclease activity B	-1.98488	1.07e-41	3.21e-41
B3788_00640	oxyR_1	Hydrogen peroxide-inducible genes activator	-1.99334	6.33e-81	4.06e-80
B3788_00497	pgk	Phosphoglycerate kinase	-1.99455	6.56e-88	4.69e-87
B3788_00664	efp	Elongation factor P	-1.99478	3.02e-56	1.19e-55
B3788_00735	focA	putative formate transporter 1	-1.99813	5.32e-121	7.14e-120
B3788_00623	clpP	ATP-dependent Clp protease proteolytic subunit	-2.00301	1.03e-94	8.41e-94
B3788_00248	deoC2	Deoxyribose-phosphate aldolase 2	-2.01115	2.36e-68	1.14e-67
B3788_02408		hypothetical protein	-2.02605	1.59e-53	5.97e-53
B3788_00090	rpsS	30S ribosomal protein S19	-2.05215	4.54e-70	2.29e-69
B3788_01902		hypothetical protein	-2.05572	2.35e-113	2.83e-112
B3788_01976	tldD	Metalloprotease TldD	-2.06971	1.17e-152	2.77e-151
B3788_00524	fabF	3-oxoacyl-[acyl-carrier-protein] synthase 2	-2.07589	4.17e-80	2.62e-79
B3788_00498	fbaA	Fructose-bisphosphate aldolase class 2	-2.07674	2.33e-75	1.3e-74
B3788_01612	ybhA	Pyridoxal phosphate phosphatase YbhA	-2.08611	7.92e-162	2.09e-160
B3788_01903	dapD	2,3,4,5-tetrahydropyridine-2,6-dicarboxylate N-succinyltransferase	-2.09291	1.5e-78	9.08e-78
B3788_01584	xerC_2	Tyrosine recombinase XerC	-2.09753	5.41e-57	2.18e-56
B3788_01054	htpG	Chaperone protein HtpG	-2.10455	4.07e-64	1.82e-63
B3788_01838	ruvC	Crossover junction endodeoxyribonuclease RuvC	-2.10724	4.54e-89	3.35e-88
B3788_00517	yceD	Large ribosomal RNA subunit accumulation protein YceD	-2.11112	1.23e-34	3.24e-34
B3788_01939	ydgH_2	Protein YdgH	-2.11794	5.61e-103	5.4e-102
B3788_02122	citD	Citrate lyase acyl carrier protein	-2.13349	1.08e-60	4.63e-60
B3788_02141	prs	Ribose-phosphate pyrophosphokinase	-2.14042	4.19e-80	2.63e-79
B3788_02123	citE	Citrate lyase subunit beta	-2.14057	6.63e-75	3.62e-74
B3788_02078	ribH	6,7-dimethyl-8-ribityllumazine synthase	-2.14449	5.97e-78	3.55e-77
B3788_00523	acpP	Acyl carrier protein	-2.14528	3.42e-32	8.56e-32
B3788_00318		hypothetical protein	-2.1486	2.1e-83	1.42e-82
B3788_01896		hypothetical protein	-2.14891	1.34e-34	3.5e-34
B3788_00548	pal	Peptidoglycan-associated lipoprotein	-2.14986	1.19e-87	8.49e-87
B3788_00696	rplY	50S ribosomal protein L25	-2.15997	1.67e-110	1.94e-109
B3788_01664		hypothetical protein	-2.16689	6.31e-68	3.03e-67
B3788_01959	nlpI	Lipoprotein NlpI	-2.16734	3.6e-65	1.64e-64
B3788_00246	pyrH	Uridylate kinase	-2.17604	1.91e-71	9.94e-71
B3788_01388	pheS	Phenylalanine--tRNA ligase alpha subunit	-2.17821	6.06e-87	4.28e-86
B3788_00666	rpmH	50S ribosomal protein L34	-2.19759	1.72e-48	5.85e-48
B3788_01957	hsrA_2	putative transport protein HsrA	-2.20474	3.61e-67	1.71e-66
B3788_00843	ispD	2-C-methyl-D-erythritol 4-phosphate cytidylyltransferase	-2.20541	9.59e-138	1.87e-136
B3788_01057	guaB	Inosine-5'-monophosphate dehydrogenase	-2.20872	9.82e-117	1.23e-115
B3788_00842	ftsB	Cell division protein FtsB	-2.20966	1.75e-84	1.19e-83
B3788_00580	secF	Protein translocase subunit SecF	-2.2157	2e-110	2.28e-109
B3788_00087	rplP	50S ribosomal protein L16	-2.21672	1.08e-92	8.6e-92
B3788_01980	mreB	Rod shape-determining protein MreB	-2.22141	5.37e-99	4.78e-98
B3788_01587	serC	Phosphoserine aminotransferase	-2.22757	1.61e-62	6.99e-62
B3788_01888	trpA	Tryptophan synthase alpha chain	-2.23048	1.05e-130	1.71e-129
B3788_02227	yibN	putative protein YibN	-2.2441	1.86e-110	2.14e-109
B3788_01037	bamD	Outer membrane protein assembly factor BamD	-2.24763	2.48e-111	2.91e-110
B3788_01158	ygfZ	tRNA-modifying protein YgfZ	-2.26266	8.12e-126	1.2e-124
B3788_02322	hupA	DNA-binding protein HU-alpha	-2.26329	1.16e-38	3.3e-38
B3788_01086		hypothetical protein	-2.26516	5.53e-181	1.99e-179
B3788_01592	pepD	Cytosol non-specific dipeptidase	-2.26671	8.58e-87	6.04e-86
B3788_00642		hypothetical protein	-2.27853	5.81e-88	4.17e-87
B3788_01982	accC_2	Biotin carboxylase	-2.28003	1.68e-84	1.15e-83
B3788_01891	trpGD	Bifunctional protein TrpGD	-2.28067	1.65e-105	1.71e-104
B3788_01577	recE	Exodeoxyribonuclease 8	-2.28384	4.1e-06	5.54e-06
B3788_01385	infC	Translation initiation factor IF-3	-2.28699	8.28e-82	5.46e-81
B3788_00578	yajC	Sec translocon accessory complex subunit YajC	-2.32158	2.26e-110	2.56e-109
B3788_01897	yfkN	Trifunctional nucleotide phosphoesterase protein YfkN	-2.32899	3.65e-118	4.69e-117
B3788_01266	topA	DNA topoisomerase 1	-2.33245	4.17e-137	7.69e-136
B3788_01347	yccJ	putative protein YccJ	-2.33656	3.53e-34	9.14e-34
B3788_00518	rpmF	50S ribosomal protein L32	-2.34259	7.52e-37	2.06e-36
B3788_01844	ywhB	2-hydroxymuconate tautomerase	-2.34438	1.69e-128	2.67e-127
B3788_02228	secB	Protein-export protein SecB	-2.36799	6.3e-102	5.88e-101
B3788_01712	potF	Putrescine-binding periplasmic protein	-2.3799	1.2e-66	5.63e-66
B3788_00659	secG	Protein-export membrane protein SecG	-2.40956	2.39e-64	1.07e-63
B3788_01983	eda	KHG/KDPG aldolase	-2.41067	2.4e-122	3.27e-121
B3788_00698	pgl_1	6-phosphogluconolactonase	-2.42176	1.64e-157	4.1e-156
B3788_00680	ydfG	NADP-dependent 3-hydroxy acid dehydrogenase YdfG	-2.42551	1.04e-58	4.29e-58
B3788_01613	recR	Recombination protein RecR	-2.43426	2.51e-187	1.11e-185
B3788_01040	queE	7-carboxy-7-deazaguanine synthase	-2.45665	2.36e-96	2.03e-95
B3788_01713	eco	Ecotin	-2.48873	1.48e-117	1.87e-116
B3788_02243	rplS	50S ribosomal protein L19	-2.4888	4.91e-144	1.06e-142
B3788_01386	rpmI	50S ribosomal protein L35	-2.49273	2.39e-78	1.43e-77
B3788_01806	birA	Bifunctional ligase/repressor BirA	-2.49905	7.5e-107	7.87e-106
B3788_02011	tolQ	Protein TolQ	-2.50865	2.02e-124	2.84e-123
B3788_01194	dapA	4-hydroxy-tetrahydrodipicolinate synthase	-2.51689	5.35e-97	4.65e-96
B3788_00089	rplV	50S ribosomal protein L22	-2.52041	1.13e-127	1.74e-126
B3788_01858	ilvE	Branched-chain-amino-acid aminotransferase	-2.53608	2.5e-132	4.21e-131
B3788_00697	zwf	Glucose-6-phosphate 1-dehydrogenase	-2.54426	1.48e-159	3.75e-158
B3788_01615	uvrA_2	UvrABC system protein A	-2.54695	2.21e-237	2.8e-235
B3788_02079	gmhA	Phosphoheptose isomerase	-2.54695	3.43e-224	3.2e-222
B3788_01231	pta	Phosphate acetyltransferase	-2.56296	1.94e-125	2.84e-124
B3788_00185	asnB	Asparagine synthetase B [glutamine-hydrolyzing]	-2.5748	1.39e-135	2.52e-134
B3788_01431		hypothetical protein	-2.57728	7.66e-75	4.18e-74
B3788_01017	rpsI	30S ribosomal protein S9	-2.59621	1.15e-57	4.71e-57
B3788_01781	rpsA	30S ribosomal protein S1	-2.59768	1.76e-77	1.04e-76
B3788_00088	rpsC	30S ribosomal protein S3	-2.6111	1.51e-121	2.04e-120
B3788_02128	rpmE	50S ribosomal protein L31	-2.61334	1.1e-95	9.08e-95
B3788_00907	rplI	50S ribosomal protein L9	-2.62529	1.04e-62	4.53e-62
B3788_01723	rph	Ribonuclease PH	-2.64104	1.88e-175	6.27e-174
B3788_00094	rplC	50S ribosomal protein L3	-2.65575	1.79e-104	1.78e-103
B3788_00681		hypothetical protein	-2.65616	3.71e-72	1.96e-71
B3788_00086	rpmC	50S ribosomal protein L29	-2.67087	3.67e-125	5.29e-124
B3788_01657	bcp	Peroxiredoxin Bcp	-2.67827	2.07e-102	1.95e-101
B3788_02010	tolR	Protein TolR	-2.68523	1.28e-171	4.04e-170
B3788_02226	glnA	Glutamine synthetase	-2.68775	4.71e-47	1.57e-46
B3788_01087	yjaB	putative N-acetyltransferase YjaB	-2.69285	2.38e-146	5.34e-145
B3788_00093	rplD	50S ribosomal protein L4	-2.70881	5.86e-109	6.53e-108
B3788_02240	rpsP	30S ribosomal protein S16	-2.72495	1.78e-193	8.52e-192
B3788_01275	hisG	ATP phosphoribosyltransferase	-2.74239	2.22e-56	8.83e-56
B3788_00316	groL	60 kDa chaperonin	-2.75485	4.82e-134	8.54e-133
B3788_01387	rplT	50S ribosomal protein L20	-2.75859	5.12e-105	5.24e-104
B3788_01036	leuS	Leucine--tRNA ligase	-2.75961	4.42e-198	2.24e-196
B3788_01960	pnp	Polyribonucleotide nucleotidyltransferase	-2.79762	1.15e-177	3.92e-176
B3788_01579		hypothetical protein	-2.79826	2.1e-06	2.86e-06
B3788_00981	rpoZ	DNA-directed RNA polymerase subunit omega	-2.80437	3.44e-76	1.95e-75
B3788_00792	uspF	Universal stress protein F	-2.83906	1.28e-202	7.8e-201
B3788_00781	tpd	34 kDa membrane antigen	-2.86113	2.3e-204	1.51e-202
B3788_01077	tpiA	Triosephosphate isomerase	-2.86357	1.38e-172	4.54e-171
B3788_00606		hypothetical protein	-2.88019	5.44e-200	3.01e-198
B3788_00625	lon_1	Lon protease	-2.91299	1.16e-217	8.93e-216
B3788_01633	valS	Valine--tRNA ligase	-2.91713	4.55e-168	1.35e-166
B3788_01016	rplM	50S ribosomal protein L13	-2.91868	1.06e-101	9.81e-101
B3788_00092	rplW	50S ribosomal protein L23	-2.92015	4.91e-101	4.49e-100
B3788_01111	ynfD	putative protein YnfD	-2.92373	7.37e-123	1.01e-121
B3788_02335	chrR	Quinone reductase	-2.93879	1.03e-225	1.08e-223
B3788_01195	bamC	Outer membrane protein assembly factor BamC	-2.9506	1.41e-181	5.21e-180
B3788_00084	rplN	50S ribosomal protein L14	-2.95863	1.09e-94	8.9e-94
B3788_01586		hypothetical protein	-2.96221	3.97e-123	5.55e-122
B3788_00245	tsf	Elongation factor Ts	-2.9644	6.35e-68	3.04e-67
B3788_00674	rpsU	30S ribosomal protein S21	-2.98153	3.8e-106	3.96e-105
B3788_00624	clpX	ATP-dependent Clp protease ATP-binding subunit ClpX	-2.99719	2.85e-234	3.16e-232
B3788_00908	rpsR	30S ribosomal protein S18	-3.00631	5.62e-86	3.92e-85
B3788_00095	rpsJ	30S ribosomal protein S10	-3.00862	4.81e-91	3.72e-90
B3788_00069	rplQ	50S ribosomal protein L17	-3.01103	3.85e-108	4.22e-107
B3788_01780	ihfB	Integration host factor subunit beta	-3.01482	4.21e-91	3.27e-90
B3788_01230	ackA	Acetate kinase	-3.04255	1.93e-137	3.6e-136
B3788_00910	rpsF	30S ribosomal protein S6	-3.04292	1.37e-68	6.71e-68
B3788_00801	typA	GTP-binding protein TypA/BipA	-3.04776	6.92e-202	3.96e-200
B3788_02212	cah	Carbonic anhydrase	-3.06139	2.61e-199	1.4e-197
B3788_01578		hypothetical protein	-3.07081	8.15e-09	1.2e-08
B3788_00091	rplB	50S ribosomal protein L2	-3.0782	7.46e-142	1.49e-140
B3788_01681	bamE_1	Outer membrane protein assembly factor BamE	-3.08867	2.23e-165	6.17e-164
B3788_00504	rpoC	DNA-directed RNA polymerase subunit beta'	-3.09574	0	0
B3788_00077	rpsE	30S ribosomal protein S5	-3.10783	2.53e-65	1.15e-64
B3788_01127	fabB	3-oxoacyl-[acyl-carrier-protein] synthase 1	-3.11807	5.29e-77	3.07e-76
B3788_01837	yebC	putative transcriptional regulatory protein YebC	-3.13941	1.59e-143	3.31e-142
B3788_00035	rpmA	50S ribosomal protein L27	-3.14368	5.45e-89	4.01e-88
B3788_00083	rplX	50S ribosomal protein L24	-3.1934	7.11e-89	5.19e-88
B3788_00018		hypothetical protein	-3.20399	1.72e-167	5.01e-166
B3788_00036	rplU	50S ribosomal protein L21	-3.21566	7.4e-92	5.8e-91
B3788_00078	rplR	50S ribosomal protein L18	-3.22084	7.44e-103	7.09e-102
B3788_00502	rplL	50S ribosomal protein L7/L12	-3.22979	1.24e-111	1.47e-110
B3788_01196	purC	Phosphoribosylaminoimidazole-succinocarboxamide synthase	-3.24007	1.53e-225	1.51e-223
B3788_00073	rpsM	30S ribosomal protein S13	-3.24562	1.13e-84	7.76e-84
B3788_02409	gabT	4-aminobutyrate aminotransferase GabT	-3.24723	1.09e-85	7.52e-85
B3788_00393	rpsL	30S ribosomal protein S12	-3.26777	2.62e-128	4.1e-127
B3788_02268	nusG	Transcription termination/antitermination protein NusG	-3.29125	1.79e-182	6.9e-181
B3788_01384	thrS	Threonine--tRNA ligase	-3.29521	4.58e-107	4.83e-106
B3788_01711	potA	Spermidine/putrescine import ATP-binding protein PotA	-3.30629	1.71e-124	2.43e-123
B3788_02019	fur	Ferric uptake regulation protein	-3.31906	2.87e-196	1.41e-194
B3788_00076	rpmD	50S ribosomal protein L30	-3.32809	3.79e-69	1.87e-68
B3788_00501	rplJ	50S ribosomal protein L10	-3.33094	3.81e-80	2.4e-79
B3788_01261	plaP	Low-affinity putrescine importer PlaP	-3.33286	9.75e-86	6.78e-85
B3788_01894	qmcA	Protein QmcA	-3.34727	2.24e-182	8.45e-181
B3788_00163	sodA	Superoxide dismutase [Mn]	-3.34978	1.11e-248	1.52e-246
B3788_00074	secY	Protein translocase subunit SecY	-3.35264	4.59e-81	2.97e-80
B3788_01226	cysK	Cysteine synthase A	-3.37213	7.81e-167	2.23e-165
B3788_01157	hipO	Hippurate hydrolase	-3.3751	3.82e-169	1.15e-167
B3788_02269	secE	Protein translocase subunit SecE	-3.37673	2.04e-180	7.08e-179
B3788_00317	groS	10 kDa chaperonin	-3.40503	5.9e-151	1.34e-149
B3788_00075	rplO	50S ribosomal protein L15	-3.43723	3.27e-96	2.76e-95
B3788_00392	rpsG	30S ribosomal protein S7	-3.44295	4.35e-126	6.53e-125
B3788_00081	rpsN	30S ribosomal protein S14	-3.46348	1.1e-70	5.65e-70
B3788_00244	rpsB	30S ribosomal protein S2	-3.48251	3.82e-71	1.97e-70
B3788_00079	rplF	50S ribosomal protein L6	-3.48579	5.51e-70	2.77e-69
B3788_00082	rplE	50S ribosomal protein L5	-3.49367	7.83e-77	4.51e-76
B3788_02007	hslU	ATP-dependent protease ATPase subunit HslU	-3.53971	6.23e-192	2.91e-190
B3788_00071	rpsD	30S ribosomal protein S4	-3.54589	3.23e-96	2.74e-95
B3788_00080	rpsH	30S ribosomal protein S8	-3.55845	2.06e-82	1.36e-81
B3788_01008	fliY	L-cystine-binding protein FliY	-3.56344	6.76e-77	3.9e-76
B3788_00932	grxA	Glutaredoxin 1	-3.5637	4.26e-114	5.2e-113
B3788_01708	ribB	3,4-dihydroxy-2-butanone 4-phosphate synthase	-3.57515	6.39e-202	3.77e-200
B3788_00070	rpoA	DNA-directed RNA polymerase subunit alpha	-3.58099	2.48e-96	2.12e-95
B3788_00909	priB	Primosomal replication protein N	-3.58413	3.91e-126	5.92e-125
B3788_00391	fusA	Elongation factor G	-3.58782	1.72e-137	3.25e-136
B3788_01895	ybbJ	Inner membrane protein YbbJ	-3.58994	7.62e-164	2.08e-162
B3788_01704	ahpC	Alkyl hydroperoxide reductase C	-3.59837	0	0
B3788_00503	rpoB	DNA-directed RNA polymerase subunit beta	-3.61922	5.4e-172	1.74e-170
B3788_02242	trmD	tRNA (guanine-N(1)-)-methyltransferase	-3.62893	0	0
B3788_02008	hslV	ATP-dependent protease subunit HslV	-3.69736	6.26e-146	1.39e-144
B3788_01956		hypothetical protein	-3.71087	5.02e-141	9.88e-140
B3788_00072	rpsK	30S ribosomal protein S11	-3.71857	4.75e-81	3.06e-80
B3788_02241	rimM	Ribosome maturation factor RimM	-3.76458	0	0
B3788_00496	rpsT	30S ribosomal protein S20	-3.7788	2.09e-70	1.07e-69
B3788_01883	rbfA	Ribosome-binding factor A	-3.82625	5.68e-111	6.63e-110
B3788_01632	ompW	Outer membrane protein W	-3.91547	2.09e-17	3.87e-17
B3788_02343	rpmB	50S ribosomal protein L28	-3.97495	3.98e-129	6.36e-128
B3788_01884	infB	Translation initiation factor IF-2	-4.00657	3.37e-170	1.05e-168
B3788_00499	rplK	50S ribosomal protein L11	-4.10276	1.04e-113	1.26e-112
B3788_01041		hypothetical protein	-4.12021	2.69e-184	1.11e-182
B3788_01886	rimP	Ribosome maturation factor RimP	-4.25871	1.34e-143	2.86e-142
B3788_00500	rplA	50S ribosomal protein L1	-4.31915	8.19e-104	8.06e-103
B3788_02344	rpmG	50S ribosomal protein L33	-4.38288	3.63e-151	8.36e-150
B3788_01885	nusA	Transcription termination/antitermination protein NusA	-4.63229	8.62e-161	2.21e-159
Dataset S4. Differentially expressed genes bewteen strain GA1_B2776 and GA5_B3788
