# Supplementary material for: Life history strategies complement niche partitioning to support the coexistence of closely related Gilliamella species in the bee gut
Source: ISME J. 2025 Feb 2;19(1):wraf016. doi: 10.1093/ismejo/wraf016 (PMC11822680; doi:10.1093/ismejo/wraf016)
Supplement: Datasets_wraf016 [file datasets_wraf016.zip › Datasets/Dataset S3.xlsx]

## Sheet: Dataset S3
GutID	Species	Colletion time	Country	Province	City	County	Latitude	Longitude	Altitude/m	Type
B1997	Apis cerana Fabricius, 1795	2017-10-31	China	Qinghai	Hainan Tibetan Autonomous Prefecture	Guide	36.047225N	101.43906E	3325	Winter
B1999	Apis cerana Fabricius, 1795	2017-10-31	China	Qinghai	Hainan Tibetan Autonomous Prefecture	Guide	36.047225N	101.43906E	3325	Winter
B2001	Apis cerana Fabricius, 1795	2017-10-31	China	Qinghai	Hainan Tibetan Autonomous Prefecture	Guide	36.047225N	101.43906E	3325	Winter
B2003	Apis cerana Fabricius, 1795	2017-10-31	China	Qinghai	Hainan Tibetan Autonomous Prefecture	Guide	36.047225N	101.43906E	3325	Winter
B2097	Apis cerana Fabricius, 1795	2017-10-31	China	Qinghai	Hainan Tibetan Autonomous Prefecture	Guide	36.047225N	101.43906E	3325	Winter
B2099	Apis cerana Fabricius, 1795	2017-10-31	China	Qinghai	Hainan Tibetan Autonomous Prefecture	Guide	36.047225N	101.43906E	3325	Winter
B2101	Apis cerana Fabricius, 1795	2017-10-31	China	Qinghai	Hainan Tibetan Autonomous Prefecture	Guide	36.047225N	101.43906E	3325	Winter
B2103	Apis cerana Fabricius, 1795	2017-10-31	China	Qinghai	Hainan Tibetan Autonomous Prefecture	Guide	36.047225N	101.43906E	3325	Winter
B2018	Apis cerana Fabricius, 1795	2017-10-31	China	Qinghai	Hainan Tibetan Autonomous Prefecture	Guide	36.047225N	101.43906E	3325	Winter
B2021	Apis cerana Fabricius, 1795	2017-10-31	China	Qinghai	Hainan Tibetan Autonomous Prefecture	Guide	36.047225N	101.43906E	3325	Winter
B2024	Apis cerana Fabricius, 1795	2017-10-31	China	Qinghai	Hainan Tibetan Autonomous Prefecture	Guide	36.047225N	101.43906E	3325	Winter
B2027	Apis cerana Fabricius, 1795	2017-10-31	China	Qinghai	Hainan Tibetan Autonomous Prefecture	Guide	36.047225N	101.43906E	3325	Winter
B2048	Apis cerana Fabricius, 1795	2017-10-31	China	Qinghai	Hainan Tibetan Autonomous Prefecture	Guide	36.047225N	101.43906E	3325	Winter
B2051	Apis cerana Fabricius, 1795	2017-10-31	China	Qinghai	Hainan Tibetan Autonomous Prefecture	Guide	36.047225N	101.43906E	3325	Winter
B2054	Apis cerana Fabricius, 1795	2017-10-31	China	Qinghai	Hainan Tibetan Autonomous Prefecture	Guide	36.047225N	101.43906E	3325	Winter
B2057	Apis cerana Fabricius, 1795	2017-10-31	China	Qinghai	Hainan Tibetan Autonomous Prefecture	Guide	36.047225N	101.43906E	3325	Winter
B2121	Apis cerana Fabricius, 1795	2017-10-31	China	Qinghai	Hainan Tibetan Autonomous Prefecture	Guide	36.047225N	101.43906E	3325	Winter
B2123	Apis cerana Fabricius, 1795	2017-10-31	China	Qinghai	Hainan Tibetan Autonomous Prefecture	Guide	36.047225N	101.43906E	3325	Winter
B2125	Apis cerana Fabricius, 1795	2017-10-31	China	Qinghai	Hainan Tibetan Autonomous Prefecture	Guide	36.047225N	101.43906E	3325	Winter
B2127	Apis cerana Fabricius, 1795	2017-10-31	China	Qinghai	Hainan Tibetan Autonomous Prefecture	Guide	36.047225N	101.43906E	3325	Winter
B2154	Apis cerana Fabricius, 1795	2017-10-31	China	Qinghai	Hainan Tibetan Autonomous Prefecture	Guide	36.047225N	101.43906E	3325	Winter
B2163	Apis cerana Fabricius, 1795	2017-10-31	China	Qinghai	Hainan Tibetan Autonomous Prefecture	Guide	36.047225N	101.43906E	3325	Winter
B2167	Apis cerana Fabricius, 1795	2017-10-31	China	Qinghai	Hainan Tibetan Autonomous Prefecture	Guide	36.047225N	101.43906E	3325	Winter
B2175	Apis cerana Fabricius, 1795	2017-10-31	China	Qinghai	Hainan Tibetan Autonomous Prefecture	Guide	36.047225N	101.43906E	3325	Winter
B10871	Apis cerana Fabricius, 1795	2018-07-06	China	Qinghai	Hainan Tibetan Autonomous Prefecture	Guide	36.0264N	101.4033E	2224	Summer
B10873	Apis cerana Fabricius, 1795	2018-07-06	China	Qinghai	Hainan Tibetan Autonomous Prefecture	Guide	36.0264N	101.4033E	2224	Summer
B10875	Apis cerana Fabricius, 1795	2018-07-06	China	Qinghai	Hainan Tibetan Autonomous Prefecture	Guide	36.0264N	101.4033E	2224	Summer
B10883	Apis cerana Fabricius, 1795	2018-07-06	China	Qinghai	Hainan Tibetan Autonomous Prefecture	Guide	36.0264N	101.4033E	2224	Summer
B10885	Apis cerana Fabricius, 1795	2018-07-06	China	Qinghai	Hainan Tibetan Autonomous Prefecture	Guide	36.0264N	101.4033E	2224	Summer
B10887	Apis cerana Fabricius, 1795	2018-07-06	China	Qinghai	Hainan Tibetan Autonomous Prefecture	Guide	36.0264N	101.4033E	2224	Summer
B10889	Apis cerana Fabricius, 1795	2018-07-06	China	Qinghai	Hainan Tibetan Autonomous Prefecture	Guide	36.0264N	101.4033E	2224	Summer
B10891	Apis cerana Fabricius, 1795	2018-07-06	China	Qinghai	Hainan Tibetan Autonomous Prefecture	Guide	36.0264N	101.4033E	2224	Summer
B9218	Apis cerana Fabricius, 1795	2018-07-12	China	Qinghai	Hainan Tibetan Autonomous Prefecture	Guide	36.0264N	101.4033E	2224	Summer
B9220	Apis cerana Fabricius, 1795	2018-07-12	China	Qinghai	Hainan Tibetan Autonomous Prefecture	Guide	36.0264N	101.4033E	2224	Summer
B9222	Apis cerana Fabricius, 1795	2018-07-12	China	Qinghai	Hainan Tibetan Autonomous Prefecture	Guide	36.0264N	101.4033E	2224	Summer
B9224	Apis cerana Fabricius, 1795	2018-07-12	China	Qinghai	Hainan Tibetan Autonomous Prefecture	Guide	36.0264N	101.4033E	2224	Summer
B9226	Apis cerana Fabricius, 1795	2018-07-12	China	Qinghai	Hainan Tibetan Autonomous Prefecture	Guide	36.0264N	101.4033E	2224	Summer
B9228	Apis cerana Fabricius, 1795	2018-07-12	China	Qinghai	Hainan Tibetan Autonomous Prefecture	Guide	36.0264N	101.4033E	2224	Summer
B9230	Apis cerana Fabricius, 1795	2018-07-12	China	Qinghai	Hainan Tibetan Autonomous Prefecture	Guide	36.0264N	101.4033E	2224	Summer
B9232	Apis cerana Fabricius, 1795	2018-07-12	China	Qinghai	Hainan Tibetan Autonomous Prefecture	Guide	36.0264N	101.4033E	2224	Summer
B13878	Apis cerana Fabricius, 1795	2018-08-13	China	Qinghai	Hainan Tibetan Autonomous Prefecture	Guide	36.047225N	101.43906E	3325	Summer
B13880	Apis cerana Fabricius, 1795	2018-08-13	China	Qinghai	Hainan Tibetan Autonomous Prefecture	Guide	36.047225N	101.43906E	3325	Summer
B13882	Apis cerana Fabricius, 1795	2018-08-13	China	Qinghai	Hainan Tibetan Autonomous Prefecture	Guide	36.047225N	101.43906E	3325	Summer
B13884	Apis cerana Fabricius, 1795	2018-08-13	China	Qinghai	Hainan Tibetan Autonomous Prefecture	Guide	36.047225N	101.43906E	3325	Summer
B13886	Apis cerana Fabricius, 1795	2018-08-13	China	Qinghai	Hainan Tibetan Autonomous Prefecture	Guide	36.047225N	101.43906E	3325	Summer
B13888	Apis cerana Fabricius, 1795	2018-08-13	China	Qinghai	Hainan Tibetan Autonomous Prefecture	Guide	36.047225N	101.43906E	3325	Summer
B13890	Apis cerana Fabricius, 1795	2018-08-13	China	Qinghai	Hainan Tibetan Autonomous Prefecture	Guide	36.047225N	101.43906E	3325	Summer
B13892	Apis cerana Fabricius, 1795	2018-08-13	China	Qinghai	Hainan Tibetan Autonomous Prefecture	Guide	36.047225N	101.43906E	3325	Summer
Dataset S3. A list of the specimens collected in the field during winter and summer in Qinghai province.
This sample information was related to Fig. 4H.
