# Supplementary material for: Life history strategies complement niche partitioning to support the coexistence of closely related Gilliamella species in the bee gut
Source: ISME J. 2025 Feb 2;19(1):wraf016. doi: 10.1093/ismejo/wraf016 (PMC11822680; doi:10.1093/ismejo/wraf016)
Supplement: Datasets_wraf016 [file datasets_wraf016.zip › Datasets/Dataset S1.xlsx]

## Sheet: Dataset S1
Genus	Species	Strain	Host	Size/Mbp	Contig	Accession
Gilliamella	GA1	B3022	Apis cerana	2.59931	Complete	CP071867
Gilliamella	GA1	B2737	Apis cerana	2.53503	66	JAFNMQ000000000
Gilliamella	GA1	B2776	Apis cerana	2.55166	41	JAFNMR000000000
Gilliamella	GA1	B2779	Apis cerana	2.55083	40	JAFNMS000000000
Gilliamella	GA1	B2781	Apis cerana	2.55031	41	JAFNMT000000000
Gilliamella	GA1	B2828	Apis cerana	2.50577	36	JAFNMU000000000
Gilliamella	GA1	B2840	Apis cerana	2.5037	35	JAFNMV000000000
Gilliamella	GA1	B2881	Apis cerana	2.48214	49	JAFNMW000000000
Gilliamella	GA1	B2887	Apis cerana	2.4934	33	JAFNMX000000000
Gilliamella	GA1	B2894	Apis cerana	2.5228	43	JAFNMY000000000
Gilliamella	GA1	B3000	Apis cerana	2.48434	41	JAFNMZ000000000
Gilliamella	GA2	B2911	Apis cerana	2.52871	32	JAFNNA000000000
Gilliamella	GA2	wkB195	Apis cerana	2.5	38	LZGP00000000
Gilliamella	GA2	wkB72	Apis cerana	2.57	30	LZEI00000000
Gilliamella	GA2	B2772	Apis cerana	2.41547	11	JAFNNB000000000
Gilliamella	GA2	B2785	Apis cerana	2.51783	26	JAFNNC000000000
Gilliamella	GA2	B2864	Apis cerana	2.5624	27	JAFNND000000000
Gilliamella	GA2	B2865	Apis cerana	2.58027	33	JAFNNE000000000
Gilliamella	GA2	B2889	Apis cerana	2.38757	14	JAFNNF000000000
Gilliamella	GA2	B2973	Apis cerana	2.43125	18	JAFNNG000000000
Gilliamella	GA2	B3023	Apis cerana	2.58129	84	JAFNNH000000000
Gilliamella	GA2	B3127	Apis cerana	2.48342	19	JAFNNI000000000
Gilliamella	GA2	B3367	Apis cerana	2.61204	23	JAFNNJ000000000
Gilliamella	GA2	B3372	Apis cerana	2.38557	62	JAFNNK000000000
Gilliamella	GA2	B3482	Apis cerana	2.52527	11	JAFNNL000000000
Gilliamella	GA2	B3486	Apis cerana	2.48271	18	JAFNNM000000000
Gilliamella	GA2	B3493	Apis cerana	2.47007	53	JAFNNN000000000
Gilliamella	GA2	B3562	Apis cerana	2.56159	28	JAFNNO000000000
Gilliamella	GA2	ESL0443	Apis cerana	2.4	Complete	CP048263
Gilliamella	GA3	B3831	Apis cerana	2.5433	38	JAFNNP000000000
Gilliamella	GA3	wkB308	Apis cerana	2.74	46	LZGN00000000
Gilliamella	GA3	B2717	Apis cerana	2.51111	96	JAFNNQ000000000
Gilliamella	GA3	B3801	Apis cerana	2.58816	32	JAFNNR000000000
Gilliamella	GA3	B3804	Apis cerana	2.58233	70	JAFNNS000000000
Gilliamella	GA3	B3812	Apis cerana	2.14098	72	JAFNNT000000000
Gilliamella	GA3	B3815	Apis cerana	2.54284	33	JAFNNU000000000
Gilliamella	GA3	B3817	Apis cerana	2.54212	29	JAFNNV000000000
Gilliamella	GA3	B3823	Apis cerana	2.54367	36	JAFNNW000000000
Gilliamella	GA3	B3825	Apis cerana	2.52856	67	JAFNNX000000000
Gilliamella	GA3	ESL0441	Apis cerana	2.8	Complete	CP048264
Gilliamella	GA4	B3976	Apis cerana	2.7291	109	JAFNNY000000000
Gilliamella	GA4	B2923	Apis cerana	2.73994	60	JAFNNZ000000000
Gilliamella	GA4	B3172	Apis cerana	2.67388	32	JAFNOA000000000
Gilliamella	GA4	B3722	Apis cerana	2.74228	52	JAFNOB000000000
Gilliamella	GA4	B3724	Apis cerana	2.74464	50	JAFNOC000000000
Gilliamella	GA4	B3758	Apis cerana	2.74411	53	JAFNOD000000000
Gilliamella	GA4	B3759	Apis cerana	2.74336	47	JAFNOE000000000
Gilliamella	GA4	B3766	Apis cerana	2.73987	57	JAFNOF000000000
Gilliamella	GA4	B3770	Apis cerana	2.68042	112	JAFNOG000000000
Gilliamella	GA4	B3771	Apis cerana	2.61995	117	JAFNOH000000000
Gilliamella	GA4	B3773	Apis cerana	2.74229	54	JAFNOI000000000
Gilliamella	GA4	B3891	Apis cerana	2.74272	57	JAFNOJ000000000
Gilliamella	GA4	B3892	Apis cerana	2.74151	48	JAFNOK000000000
Gilliamella	GA4	B3927	Apis cerana	2.74367	51	JAFNOL000000000
Gilliamella	GA5	B3835	Apis cerana	2.59876	20	JAFNOM000000000
Gilliamella	GA5	wkB292	Apis cerana	2.74	85	LZGO00000000
Gilliamella	GA5	B2824	Apis cerana	2.61421	45	JAFNON000000000
Gilliamella	GA5	B2838	Apis cerana	2.83064	51	JAFNOO000000000
Gilliamella	GA5	B2969	Apis cerana	2.73678	32	JAFNOP000000000
Gilliamella	GA5	B3464	Apis cerana	2.73499	40	JAFNOQ000000000
Gilliamella	GA5	B3468	Apis cerana	2.73556	44	JAFNOR000000000
Gilliamella	GA5	B3780	Apis cerana	2.58375	60	JAFNOS000000000
Gilliamella	GA5	B3781	Apis cerana	2.28603	37	JAFNOT000000000
Gilliamella	GA5	B3783	Apis cerana	2.59893	19	JAFNOU000000000
Gilliamella	GA5	B3784	Apis cerana	2.59735	23	JAFNOV000000000
Gilliamella	GA5	B3788	Apis cerana	2.59909	19	JAFNOW000000000
Gilliamella	GA5	B3791	Apis cerana	2.59852	21	JAFNOX000000000
Gilliamella	GA5	ESL0405	Apis cerana	2.8	Complete	CP048265
Gilliamella	GA5	wkB171	Apis andreniformis	2.7	59	LYST00000000
Gilliamella	Gilliamella apicola	A-1-24	Apis mellifera	3.14	157	MZNE00000000
Gilliamella	Gilliamella apicola	A-2-24	Apis mellifera	3.14	129	MZNF00000000
Gilliamella	Gilliamella apicola	A-7-12	Apis mellifera	3.14	91	NARP00000000
Gilliamella	Gilliamella apicola	A8	Apis mellifera	3.05	226	MZNG00000000
Gilliamella	Gilliamella apicola	A9	Apis mellifera	3.03	362	NARS00000000
Gilliamella	Gilliamella apicola	A-9-12	Apis mellifera	3.15	189	NART00000000
Gilliamella	Gilliamella apicola	AW13	Apis mellifera	3.13	371	NARU00000000
Gilliamella	Gilliamella apicola	DSM 104097	Apis mellifera	3.07705	53	NZ_QICT00000000
Gilliamella	Gilliamella apicola	ESL0178	Apis mellifera	2.88566	18	NZ_QGLQ00000000
Gilliamella	Gilliamella apicola	N-12-12	Apis mellifera	3.08	147	NAHT00000000
Gilliamella	Gilliamella apicola	N-15-12	Apis mellifera	3.05	264	NAHX00000000
Gilliamella	Gilliamella apicola	N-22	Apis mellifera	2.97	92	NASB00000000
Gilliamella	Gilliamella apicola	N-28	Apis mellifera	2.98	304	NASC00000000
Gilliamella	Gilliamella apicola	N-9-4	Apis mellifera	3.07	118	NAHW00000000
Gilliamella	Gilliamella apicola	N-G5	Apis mellifera	3.06	99	NASA00000000
Gilliamella	Gilliamella apicola	NO10	Apis mellifera	3.05	398	NAHU00000000
Gilliamella	Gilliamella apicola	NO5	Apis mellifera	3.06	143	NAHV00000000
Gilliamella	Gilliamella apicola	NO6	Apis mellifera	3.06	129	NAHR00000000
Gilliamella	Gilliamella apicola	NO8	Apis mellifera	3.04	529	NAHS00000000
Gilliamella	Gilliamella apicola	P46G	Apis mellifera	7.42	2779	MCIV00000000
Gilliamella	Gilliamella apicola	P54G	Apis mellifera	3.11	55	LZGJ00000000
Gilliamella	Gilliamella apicola	wkB1	Apis mellifera	3.14	Complete	CP007445
Gilliamella	Gilliamella apis	A-4-12	Apis mellifera	2.63	104	NASK00000000
Gilliamella	Gilliamella apis	AM1	Apis mellifera	2.44	120	NASL00000000
Gilliamella	Gilliamella apis	A-TSA1	Apis mellifera	2.47	79	NASO00000000
Gilliamella	Gilliamella apis	A-TSA2	Apis mellifera	2.46	72	NASP00000000
Gilliamella	Gilliamella apis	A-TSA3	Apis mellifera	2.47	77	NASQ00000000
Gilliamella	Gilliamella apis	A-TSA4	Apis mellifera	2.46	86	NASR00000000
Gilliamella	Gilliamella apis	ESL0169	Apis mellifera	2.43078	13	NZ_QGLN00000000
Gilliamella	Gilliamella apis	M0320	Apis mellifera	2.5	50	JACFQD000000000
Gilliamella	Gilliamella apis	M0364	Apis mellifera	2.4	48	JACFSF000000000
Gilliamella	Gilliamella apis	M1-2G	Apis mellifera	2.39	10	LZGQ00000000
Gilliamella	Gilliamella apis	N-G1	Apis mellifera	2.48	65	NASS00000000
Gilliamella	Gilliamella apis	N-G3	Apis mellifera	2.48	83	NASU00000000
Gilliamella	Gilliamella apis	N-G4	Apis mellifera	2.44	142	NASV00000000
Gilliamella	Gilliamella apis	NO1	Apis mellifera	2.52	156	NASI00000000
Gilliamella	Gilliamella apis	NO12	Apis mellifera	2.53	68	NASH00000000
Gilliamella	Gilliamella apis	NO13	Apis mellifera	2.53	60	NASG00000000
Gilliamella	Gilliamella apis	NO14	Apis mellifera	2.52	75	NASF00000000
Gilliamella	Gilliamella apis	NO15	Apis mellifera	2.52	50	NASJ00000000
Gilliamella	Gilliamella apis	NO16	Apis mellifera	2.53	57	NASE00000000
Gilliamella	Gilliamella apis	NO3	Apis mellifera	2.52	54	NASD00000000
Gilliamella	Gilliamella apis	NO4	Apis mellifera	2.52	214	NASM00000000
Gilliamella	Gilliamella apis	P17	Apis mellifera	1.47	296	JAIO00000000
Gilliamella	Gilliamella apis	P62G	Apis mellifera	2.55	20	LZGI00000000
Gilliamella	Gilliamella apis	P83G	Apis mellifera	2.49	28	LZGH00000000
Gilliamella	Gilliamella apis	W8123	Apis mellifera	2.5	36	JACFRE000000000
Gilliamella	Gilliamella apis	W8128	Apis mellifera	2.5	49	JACFSE000000000
Gilliamella	Gilliamella apis	W8129	Apis mellifera	2.5	39	JACFRD000000000
Gilliamella		A-12-12	Apis mellifera	2.94	102	NARO00000000
Gilliamella		A-7-24	Apis mellifera	2.94	107	NARQ00000000
Gilliamella		A-8-12	Apis mellifera	2.93	110	NARR00000000
Gilliamella		AM4	Apis mellifera	3.06	166	NARY00000000
Gilliamella		AM6	Apis mellifera	3	655	MZNH00000000
Gilliamella		AW11	Apis mellifera	2.94	328	NARX00000000
Gilliamella		Aw-17	Apis mellifera	2.93	130	MZNI00000000
Gilliamella		B02	Apis mellifera	1.81	544	JAIM00000000
Gilliamella		N10	Apis mellifera	2.9	202	NARV00000000
Gilliamella		N2	Apis mellifera	2.91	88	NARW00000000
Gilliamella		N4	Apis mellifera	2.91	127	NARN00000000
Gilliamella		N6	Apis mellifera	2.91	82	NARZ00000000
Gilliamella		wkB7	Apis mellifera	2.9	Complete	LZGG01000000
Gilliamella		N-G2	Apis mellifera	2.71	77	NAST00000000
Gilliamella		N-W3	Apis mellifera	2.67	90	NASW00000000
Gilliamella		A7	Apis mellifera	2.71	125	NASN00000000
Gilliamella		M6-3G	Apis mellifera	2.71	85	MCIU00000000
Gilliamella		ESL0172	Apis mellifera	2.68577	17	NZ_QGLO00000000
Gilliamella		ESL0182	Apis mellifera	3.53717	31	NZ_QGLR00000000
Gilliamella		I20	Apis mellifera	2.21	389	JAIN00000000
Gilliamella		ESL0177	Apis mellifera	3.0862	19	NZ_QGLP00000000
Gilliamella		B14384G10	Apis mellifera	2.6	18	JACFQA000000000
Gilliamella		B14384G12	Apis mellifera	3	93	JACFPU000000000
Gilliamella		B14384G13	Apis mellifera	2.6	20	JACFQB000000000
Gilliamella		B14384G15	Apis mellifera	3	70	JACFPV000000000
Gilliamella		B14384G7	Apis mellifera	2.6	24	JACFPZ000000000
Gilliamella		B14384H2	Apis mellifera	2.6	19	JACFQC000000000
Gilliamella		B14448G11	Apis mellifera	2.9	75	JACFPX000000000
Gilliamella		B14448G12	Apis mellifera	2.9	86	JACFPY000000000
Gilliamella		B14448G7	Apis mellifera	2.9	76	JACFPW000000000
Gilliamella	Gilliamella bombi	Bif1-4	Bombus bifarius	2.55	98	LZHC00000000
Gilliamella	Gilliamella bombi	Bim1-2	Bombus bimaculatus	2.54	107	LZHD00000000
Gilliamella	Gilliamella bombi	Bim3-2	Bombus bimaculatus	2.59	177	LZHE00000000
Gilliamella	Gilliamella bombi	ESL0232	Bombus terrestris	2.5	18	JAAEDW010000000
Gilliamella	Gilliamella bombi	GillExp13	Bombus impatiens	2.39	163	LZHJ00000000
Gilliamella	Gilliamella bombi	Gris1-4	Bombus griseocollis	2.36	90	LZHA00000000
Gilliamella	Gilliamella bombi	Gris3-2	Bombus griseocollis	2.55	89	LZHB00000000
Gilliamella	Gilliamella bombi	HK2	Bombus pensylvanicus	2.84	117	LZGV00000000
Gilliamella	Gilliamella bombi	Imp1-1	Bombus impatiens	2.36	141	LZHK00000000
Gilliamella	Gilliamella bombi	Imp1-6	Bombus impatiens	2.27	91	LZHL00000000
Gilliamella	Gilliamella bombi	Occ3-1	Bombus occidentalis	2.23	36	LZHQ00000000
Gilliamella	Gilliamella bombi	Occ4-3	Bombus occidentalis	2.69	124	LZHR00000000
Gilliamella	Gilliamella bombi	R-54662	Bombus terrestris	2.62	161	FMWS00000000
Gilliamella	Gilliamella bombi	wkB30	Bombus vagans	2.32	145	JFZX00000000
Gilliamella	Gilliamella bombicola	Pas-s95	Bombus pascuorum	2.4	149	WTFC01000000
Gilliamella	Gilliamella bombicola	R-53248	Bombus pascuorum	2.32	34	FMAQ00000000
Gilliamella	Gilliamella bombicola	ESL0254	Bombus pascuorum	2.4	10	JAAEDU010000000
Gilliamella	Gilliamella intestini	R-53144	Bombus lapidarius	2.52	123	FMBA00000000
Gilliamella	Gilliamella mensalis	R-54852	Bombus pascuorum	2.28	46	FMWR00000000
Gilliamella		W8126	Apis mellifera	2.7	20	JACFPE000000000
Gilliamella		W8136	Apis mellifera	3.2	77	JACFQU000000000
Gilliamella		W8145	Apis mellifera	2.7	11	JACFRC000000000
Gilliamella		App2-1	Bombus appositus	2.42	73	LZGR00000000
Gilliamella		App4-10	Bombus appositus	2.43	53	LZGS00000000
Gilliamella		App6-5	Bombus appositus	2.63	106	LZGT00000000
Gilliamella		Choc3-5	Bombus impatiens	2.19	89	LZHF00000000
Gilliamella		Choc4-2	Bombus impatiens	2.55	77	LZHG00000000
Gilliamella		Choc5-1	Bombus impatiens	2.63	125	LZHH00000000
Gilliamella		Choc6-1	Bombus impatiens	2.18	68	LZHI00000000
Gilliamella		ESL0250	Bombus pascuorum	2.7	34	JAAEDV010000000
Gilliamella		Fer1-1	Bombus fervidus	2.74	118	LZGX00000000
Gilliamella		Fer2-1	Bombus fervidus	2.61	207	LZGY00000000
Gilliamella		Fer4-1	Bombus fervidus	2.52	360	LZGZ00000000
Gilliamella		HK7	Bombus pensylvanicus	2.83	137	LZGU00000000
Gilliamella		Lep-s21	Bombus lepidus	2.5	115	WTEU01000000
Gilliamella		Lep-s35	Bombus lepidus	2.5	105	WTEX01000000
Gilliamella		Lep-s5	Bombus lepidus	2.5	129	WTET01000000
Gilliamella		Nev3-1	Bombus nevadensis	2.86	93	LZHN00000000
Gilliamella		Nev5-1	Bombus nevadensis	2.71	94	LZHO00000000
Gilliamella		Nev6-6	Bombus nevadensis	2.69	103	LZHP00000000
Gilliamella		Pas-s25	Bombus pascuorum	2.8	111	WTEV01000000
Gilliamella		Pas-s27	Bombus pascuorum	2.5	179	WTEW01000000
Gilliamella		Pra-s52	Bombus pratorum	2.5	67	WTEY01000000
Gilliamella		Pra-s54	Bombus pratorum	2.4	85	WTEZ01000000
Gilliamella		Pra-s60	Bombus pratorum	2.4	76	WTFA01000000
Gilliamella		Pra-s65	Bombus pratorum	2.5	70	WTFB01000000
Gilliamella		WF3-4	Bombus pensylvanicus	2.85	61	LZGW00000000
Gilliamella		wkB11	Bombus bimaculatus	2.26	170	JFON00000000
Gilliamella		wkB18	Bombus vagans	2.37	113	LZHM00000000
Gilliamella		wkB178	Apis dorsata	2.37	16	LZGK00000000
Gilliamella		wkB112	Apis dorsata	2.53	22	LZGL00000000
Gilliamella		wkB108	Apis dorsata	3.08	129	LZGM00000000
Schmidhempelia	Candidatus Schmidhempelia bombi	Bimp	Bombus impatiens	1.992	74	AWGA01000000
Schmidhempelia	Candidatus Schmidhempelia bombi	Sch-bin1	Bombus terrestris	1.8	473	JAGGIB000000000
Orbus	Orbus hercynius	DSM 22228	wild boar	2.358	13	NZ_RBWY00000000
Zophobihabitans	Orbus sp.	IPMB12	Zophobas atratus	2.666	2	NZ_CP050253
Frischella	Frischella japonica	AC13	Apis cerana	2.656	39	JABURY000000000
Frischella	Frischella japonica	AC48	Apis cerana	2.613	41	JAETXP000000000
Frischella	Frischella perrara	DSM-104328	Apis mellifera	2.605	67	QGTI01000067
Frischella	Frischella perrara	ESL0167	Apis mellifera	2.559	40	NZ_QGLM00000000
Frischella	Frischella perrara	PEB0191	Apis mellifera	2.692	Complete	CP009056
Dataset S1. A list of bacterial genomes used for the phylogeny and carbohydrate metabolism analysis
